# Supplementary material for: {2,2′-[(2,2-Dimethyl­propane-1,3-di­yl)bis­(nitrilo­methyl­idyne)]diphenolato}palladium(II) ethanol hemisolvate
Source: Acta Crystallogr Sect E Struct Rep Online. 2008 Jun 13;64(Pt 7):m909–10. doi: 10.1107/S1600536808017078 (PMC2961822; doi:10.1107/S1600536808017078)
Supplement: Supplementary file 1 [file e-64-0m909-sup1.cif]

##############################################################################
###                                                                        ###
###        Electronic paper (Acta Crystallographica Section E)             ###
###                                                                        ###
##############################################################################
#                                                                            #
# This CIF contains the data in a paper accepted for publication in Acta     #
# Crystallographica Section E. It conforms to the requirements of Notes      #
# for Authors for Section E, and has been peer reviewed under the auspices   #
# of the IUCr Commission on Journals.                                        #
#                                                                            #
# Full details of the Crystallographic Information File format               #
# are given in the paper "The Crystallographic Information File (CIF):       #
# a New Standard Archive File for Crystallography" by S. R. Hall, F. H.      #
# Allen and I. D. Brown [Acta Cryst. (1991), A47, 655-685].                  #
#                                                                            #
# The current version of the core CIF dictionary is obtainable from          #
# ftp://ftp.iucr.org/pub/cif_core.dic. The current version number is 2.4.    #
#                                                                            #
# Software is freely available for graphical display of the structure(s) in  #
# this CIF.  For information consult the CIF home page http://www.iucr.org/  #
# cif/home.html                                                              #
#                                                                            #
# This file may be used for bona fide research purposes within the           #
# scientific community so long as proper attribution is given to the journal # 
# article from which it was obtained.                                        #
#                                                                            #
##############################################################################
                                             
data_global
_audit_creation_method     'form.cif (version 2.0)'
_journal_data_validation_number     ?
_journal_date_recd_electronic     2008-04-11
_journal_date_accepted     2008-06-06
_journal_name_full     'Acta Crystallographica, Section E'
_journal_year     2008
_journal_volume     64
_journal_issue      7
_journal_page_first     m909
_journal_page_last     m910
_journal_paper_category     QM
_journal_coeditor_code     EZ2126
_publ_contact_author_name     'Prof. Fun Hoong Kun'
_publ_contact_author_address
;
      X-ray Crystallography Unit
      School of Physics
      Universiti Sains Malaysia
      11800 USM, Penang
      MALAYSIA
;
_publ_contact_author_email     hkfun@usm.my
_publ_contact_author_fax     '6 04 6579150'
_publ_contact_author_phone     '6 04 6577888  Ext. 3690'
_publ_section_title
;\
{2,2'-[(2,2-Dimethylpropane-1,3-diyl)bis(nitrilomethylidyne)]diphenolato}\
palladium(II) ethanol hemisolvate
;
loop_
    _publ_author_name
    _publ_author_footnote
    _publ_author_address
    'Wan Nazihah Wan Ibrahim' ?
;     Department of Chemistry
      Faculty of Science
      Universiti Teknologi Malaysia
      81310 UTM Skudai, Johor
      Malaysia
;
    'Mustaffa Shamsuddin' ?
;     Department of Chemistry
      Faculty of Science
      Universiti Teknologi Malaysia
      81310 UTM Skudai, Johor
      Malaysia
;
    'Suchada Chantrapromma'
;
      Additional correspondence author, e-mail: suchada.c@psu.ac.th.
;
;     Department of Chemistry
      Faculty of Science
      Prince of Songkla University
      Hat-Yai, Songkhla 90112
      Thailand
;
    'Hoong-Kun Fun' ?
;     X-ray Crystallography Unit
      School of Physics
      Universiti Sains Malaysia
      11800 USM, Penang
      Malaysia
;
data_I
_audit_creation_method     SHELXL-97
_chemical_name_systematic
;
{2,2'-[(2,2-Dimethylpropane-1,3-
diyl)bis(nitrilomethylidyne)]diphenolato}palladium(II) ethanol hemisolvate
;
_chemical_name_common
;
;
_chemical_formula_moiety     'C19 H20 N2 O2 Pd, 0.5(C2 H6 O)'
_chemical_formula_sum     'C20 H23 N2 O2.5 Pd1'
_chemical_formula_iupac     '[Pd (C19 H20 N2 O2)], 0.5C2 H6 O'
_chemical_formula_weight     437.83
_chemical_melting_point     ?
_chemical_melting_point_gt     608.1
_chemical_melting_point_lt     608.6
_symmetry_cell_setting     Monoclinic
_symmetry_space_group_name_H-M     'P 21/c'
_symmetry_space_group_name_Hall     '-P 2ybc'
loop_
    _symmetry_equiv_pos_as_xyz
    'x, y, z'
    '-x, y+1/2, -z+1/2'
    '-x, -y, -z'
    'x, -y-1/2, z-1/2'
_cell_length_a     12.2453(3)
_cell_length_b     13.7334(3)
_cell_length_c     22.8442(5)
_cell_angle_alpha     90.00
_cell_angle_beta     101.0920(10)
_cell_angle_gamma     90.00
_cell_volume     3769.94(15)
_cell_formula_units_Z     8
_cell_measurement_reflns_used     11002
_cell_measurement_theta_min     1.74
_cell_measurement_theta_max     30.00
_cell_measurement_temperature     296(2)
_exptl_crystal_description     Block
_exptl_crystal_colour     Yellow
_exptl_crystal_size_max     0.38
_exptl_crystal_size_mid     0.33
_exptl_crystal_size_min     0.23
_exptl_crystal_density_diffrn     1.543
_exptl_crystal_density_meas     ?
_exptl_crystal_density_method     'not measured'
_exptl_crystal_F_000     1784
_exptl_absorpt_coefficient_mu     1.003
_exptl_absorpt_correction_type     multi-scan
_exptl_absorpt_process_details     '(SADABS; Bruker, 2005)'
_exptl_absorpt_correction_T_min     0.6900
_exptl_absorpt_correction_T_max     0.8044
_exptl_special_details
;
;
_diffrn_ambient_temperature     296(2)
_diffrn_radiation_type     MoK\a
_diffrn_radiation_wavelength     0.71073
_diffrn_radiation_source     'fine-focus sealed tube'
_diffrn_radiation_monochromator     graphite
_diffrn_measurement_device_type
;
Bruker SMART APEXII CCD area-detector
;
_diffrn_measurement_method     \w
_diffrn_detector_area_resol_mean     8.33
_diffrn_reflns_number     93296
_diffrn_reflns_av_R_equivalents     0.0386
_diffrn_reflns_av_sigmaI/netI     0.0240
_diffrn_reflns_theta_min     1.74
_diffrn_reflns_theta_max     30.00
_diffrn_reflns_theta_full     30.00
_diffrn_measured_fraction_theta_max     1.000
_diffrn_measured_fraction_theta_full     1.000
_diffrn_reflns_limit_h_min     -17
_diffrn_reflns_limit_h_max     17
_diffrn_reflns_limit_k_min     -18
_diffrn_reflns_limit_k_max     19
_diffrn_reflns_limit_l_min     -32
_diffrn_reflns_limit_l_max     30
_diffrn_standards_number     0
_diffrn_standards_interval_count     ?
_diffrn_standards_interval_time     ?
_diffrn_standards_decay_%     ?
_refine_special_details
;
Refinement of <i>F</i>^2^ against ALL reflections. The weighted <i>R</i>-factor
<i>wR</i> and goodness of fit <i>S</i> are based on <i>F</i>^2^, conventional
<i>R</i>-factors <i>R</i> are based on <i>F</i>, with <i>F</i> set to zero for
negative <i>F</i>^2^. The threshold expression of <i>F</i>^2^ >
\s(<i>F</i>^2^) is used only for calculating <i>R</i>-factors(gt) <i>etc</i>.
and is not relevant to the choice of reflections for refinement.
<i>R</i>-factors based on <i>F</i>^2^ are statistically about twice as large
as those based on <i>F</i>, and <i>R</i>- factors based on ALL data will be
even larger.
;
_reflns_number_total     11002
_reflns_number_gt     8985
_reflns_threshold_expression     I>2\s(I)
_refine_ls_structure_factor_coef     Fsqd
_refine_ls_matrix_type     full
_refine_ls_R_factor_all     0.0537
_refine_ls_R_factor_gt     0.0423
_refine_ls_wR_factor_gt     0.1235
_refine_ls_wR_factor_ref     0.1296
_refine_ls_goodness_of_fit_ref     1.128
_refine_ls_restrained_S_all     1.128
_refine_ls_number_reflns     11002
_refine_ls_number_parameters     474
_refine_ls_number_restraints     0
_refine_ls_hydrogen_treatment     constr
_refine_ls_weighting_scheme     calc
_refine_ls_weighting_details
          'calc w=1/[\s^2^(Fo^2^)+(0.0432P)^2^+6.804P] where P=(Fo^2^+2Fc^2^)/3'
_atom_sites_solution_hydrogens     geom
_atom_sites_solution_primary     direct
_atom_sites_solution_secondary     difmap
_refine_ls_shift/su_max     0.001
_refine_ls_shift/su_mean     0.000
_refine_diff_density_max     0.811
_refine_diff_density_min     -0.656
_refine_ls_extinction_method     none
_refine_ls_extinction_coef     ?
loop_
    _atom_type_symbol
    _atom_type_description
    _atom_type_scat_dispersion_real
    _atom_type_scat_dispersion_imag
    _atom_type_scat_source
    'C' 'C' 0.0033 0.0016
                         'International Tables Vol C Tables 4.2.6.8 and 6.1.1.4'
    'H' 'H' 0.0000 0.0000
                         'International Tables Vol C Tables 4.2.6.8 and 6.1.1.4'
    'N' 'N' 0.0061 0.0033
                         'International Tables Vol C Tables 4.2.6.8 and 6.1.1.4'
    'O' 'O' 0.0106 0.0060
                         'International Tables Vol C Tables 4.2.6.8 and 6.1.1.4'
    'Pd' 'Pd' -0.9988 1.0072
                         'International Tables Vol C Tables 4.2.6.8 and 6.1.1.4'
_computing_data_collection     'APEX2 (Bruker, 2005)'
_computing_cell_refinement     'APEX2 (Bruker, 2005)'
_computing_data_reduction     'SAINT (Bruker, 2005)'
_computing_structure_solution     'SHELXTL (Sheldrick, 2008)'
_computing_structure_refinement     'SHELXTL (Sheldrick, 2008)'
_computing_molecular_graphics     'SHELXTL (Sheldrick, 2008)'
_computing_publication_material
;
SHELXTL (Sheldrick, 2008) and PLATON (Spek, 2003)
;
loop_
    _atom_site_type_symbol
    _atom_site_label
    _atom_site_fract_x
    _atom_site_fract_y
    _atom_site_fract_z
    _atom_site_U_iso_or_equiv
    _atom_site_adp_type
    _atom_site_calc_flag
    _atom_site_refinement_flags
    _atom_site_occupancy
    _atom_site_disorder_assembly
    _atom_site_disorder_group
    Pd Pd1A 0.20617(2) 0.67812(2) 0.247364(11) 0.03888(8) Uani d . 1 . .
    O O1A 0.1533(2) 0.6938(2) 0.16026(12) 0.0555(7) Uani d . 1 . .
    O O2A 0.0603(2) 0.6083(2) 0.23691(12) 0.0530(7) Uani d . 1 . .
    N N1A 0.3445(2) 0.7573(2) 0.24716(13) 0.0404(6) Uani d . 1 . .
    N N2A 0.2422(3) 0.6491(2) 0.33484(13) 0.0419(6) Uani d . 1 . .
    C C1A 0.4329(3) 0.7719(3) 0.30025(17) 0.0516(9) Uani d . 1 . .
    H H1A 0.4694 0.8335 0.2960 0.062 Uiso calc R 1 . .
    H H1B 0.4879 0.7209 0.3011 0.062 Uiso calc R 1 . .
    C C2A 0.3643(3) 0.7980(3) 0.19958(16) 0.0441(7) Uani d . 1 . .
    H H2A 0.4285 0.8357 0.2047 0.053 Uiso calc R 1 . .
    C C3A 0.3023(3) 0.7937(3) 0.14014(16) 0.0447(8) Uani d . 1 . .
    C C4A 0.3479(4) 0.8453(4) 0.09669(19) 0.0603(11) Uani d . 1 . .
    H H4A 0.4132 0.8808 0.1084 0.072 Uiso calc R 1 . .
    C C5A 0.2975(5) 0.8435(4) 0.0380(2) 0.0778(16) Uani d . 1 . .
    H H5A 0.3267 0.8788 0.0099 0.093 Uiso calc R 1 . .
    C C6A 0.2013(5) 0.7877(4) 0.0209(2) 0.0783(16) Uani d . 1 . .
    H H6A 0.1680 0.7845 -0.0193 0.094 Uiso calc R 1 . .
    C C7A 0.1551(4) 0.7376(4) 0.06169(18) 0.0626(11) Uani d . 1 . .
    H H7A 0.0909 0.7011 0.0489 0.075 Uiso calc R 1 . .
    C C8A 0.2034(3) 0.7406(3) 0.12297(16) 0.0459(8) Uani d . 1 . .
    C C9A 0.0151(3) 0.5704(3) 0.27855(18) 0.0465(8) Uani d . 1 . .
    C C10A -0.0911(4) 0.5261(3) 0.2617(2) 0.0581(10) Uani d . 1 . .
    H H10A -0.1253 0.5246 0.2216 0.070 Uiso calc R 1 . .
    C C11A -0.1441(4) 0.4854(3) 0.3035(2) 0.0651(12) Uani d . 1 . .
    H H11A -0.2133 0.4563 0.2913 0.078 Uiso calc R 1 . .
    C C12A -0.0965(4) 0.4870(4) 0.3633(2) 0.0670(12) Uani d . 1 . .
    H H12A -0.1337 0.4595 0.3911 0.080 Uiso calc R 1 . .
    C C13A 0.0048(4) 0.5287(3) 0.3815(2) 0.0574(10) Uani d . 1 . .
    H H13A 0.0362 0.5304 0.4219 0.069 Uiso calc R 1 . .
    C C14A 0.0640(3) 0.5701(3) 0.33940(17) 0.0455(8) Uani d . 1 . .
    C C15A 0.1737(3) 0.6056(3) 0.36258(16) 0.0446(8) Uani d . 1 . .
    H H15A 0.1991 0.5959 0.4032 0.054 Uiso calc R 1 . .
    C C16A 0.3527(3) 0.6716(3) 0.37029(17) 0.0500(9) Uani d . 1 . .
    H H16A 0.4054 0.6238 0.3612 0.060 Uiso calc R 1 . .
    H H16B 0.3497 0.6652 0.4122 0.060 Uiso calc R 1 . .
    C C17A 0.3951(3) 0.7722(3) 0.35969(16) 0.0449(8) Uani d . 1 . .
    C C18A 0.4980(4) 0.7901(4) 0.4079(2) 0.0659(12) Uani d . 1 . .
    H H18A 0.4770 0.7919 0.4463 0.099 Uiso calc R 1 . .
    H H18B 0.5313 0.8511 0.4006 0.099 Uiso calc R 1 . .
    H H18C 0.5506 0.7384 0.4072 0.099 Uiso calc R 1 . .
    C C19A 0.3091(4) 0.8516(3) 0.3627(2) 0.0656(12) Uani d . 1 . .
    H H19A 0.2863 0.8487 0.4006 0.098 Uiso calc R 1 . .
    H H19B 0.2456 0.8419 0.3313 0.098 Uiso calc R 1 . .
    H H19C 0.3413 0.9142 0.3581 0.098 Uiso calc R 1 . .
    C C20A 0.1426(9) 0.0756(7) 0.4083(5) 0.130(3) Uani d . 1 . .
    H H20A 0.1760 0.1273 0.3888 0.156 Uiso calc PR 0.77(2) A 1
    H H20B 0.1380 0.0175 0.3838 0.156 Uiso calc PR 0.77(2) A 1
    H H20C 0.0912 0.0220 0.4033 0.156 Uiso d PR 0.23(2) A 2
    H H20D 0.1936 0.0613 0.3824 0.156 Uiso d PR 0.23(2) A 2
    C C21A 0.2108(10) 0.0561(9) 0.4695(4) 0.170(5) Uani d . 1 A .
    H H21A 0.2848 0.0373 0.4659 0.256 Uiso calc R 1 . .
    H H21B 0.1770 0.0045 0.4881 0.256 Uiso calc R 1 . .
    H H21C 0.2141 0.1140 0.4933 0.256 Uiso calc R 1 . .
    O O5A 0.0483(10) 0.1001(10) 0.4158(6) 0.166(6) Uani d P 0.77(2) A 1
    H H5AB 0.0085 0.1116 0.3834 0.249 Uiso calc PR 0.77(2) A 1
    O O5B 0.0875(19) 0.143(2) 0.3783(14) 0.104(11) Uani d P 0.23(2) A 2
    H H5BA 0.0642 0.1245 0.3441 0.157 Uiso calc PR 0.23(2) A 2
    Pd Pd1B 0.31413(3) 0.43936(2) 0.261629(14) 0.04845(9) Uani d . 1 . .
    O O1B 0.4597(2) 0.5063(2) 0.26439(15) 0.0637(8) Uani d . 1 . .
    O O2B 0.3781(3) 0.4244(3) 0.34754(15) 0.0747(10) Uani d . 1 . .
    N N1B 0.2659(3) 0.4668(2) 0.17540(15) 0.0490(7) Uani d . 1 . .
    N N2B 0.1765(3) 0.3646(3) 0.26900(18) 0.0598(9) Uani d . 1 . .
    C C1B 0.1535(4) 0.4404(3) 0.1444(2) 0.0632(12) Uani d . 1 . .
    H H1C 0.1489 0.4478 0.1018 0.076 Uiso calc R 1 . .
    H H1D 0.1003 0.4850 0.1564 0.076 Uiso calc R 1 . .
    C C2B 0.3247(3) 0.5142(3) 0.1439(2) 0.0537(9) Uani d . 1 . .
    H H2B 0.2924 0.5225 0.1039 0.064 Uiso calc R 1 . .
    C C3B 0.4330(3) 0.5560(3) 0.1622(2) 0.0556(10) Uani d . 1 . .
    C C4B 0.4766(5) 0.6069(4) 0.1186(3) 0.0770(14) Uani d . 1 . .
    H H4B 0.4361 0.6100 0.0798 0.092 Uiso calc R 1 . .
    C C5B 0.5785(6) 0.6522(4) 0.1326(4) 0.098(2) Uani d . 1 . .
    H H5B 0.6068 0.6868 0.1038 0.118 Uiso calc R 1 . .
    C C6B 0.6377(5) 0.6453(4) 0.1902(4) 0.096(2) Uani d . 1 . .
    H H6B 0.7073 0.6746 0.1996 0.115 Uiso calc R 1 . .
    C C7B 0.5982(4) 0.5973(4) 0.2341(3) 0.0790(16) Uani d . 1 . .
    H H7B 0.6402 0.5949 0.2726 0.095 Uiso calc R 1 . .
    C C8B 0.4930(3) 0.5509(3) 0.2207(2) 0.0587(11) Uani d . 1 . .
    C C9B 0.3223(6) 0.4019(4) 0.3892(2) 0.0790(17) Uani d . 1 . .
    C C10B 0.3738(7) 0.4180(5) 0.4496(3) 0.104(2) Uani d . 1 . .
    H H10B 0.4454 0.4434 0.4587 0.125 Uiso calc R 1 . .
    C C11B 0.3171(11) 0.3960(7) 0.4949(4) 0.145(5) Uani d . 1 . .
    H H11B 0.3519 0.4073 0.5342 0.174 Uiso calc R 1 . .
    C C12B 0.2135(11) 0.3588(8) 0.4841(5) 0.150(5) Uani d . 1 . .
    H H12B 0.1769 0.3462 0.5154 0.180 Uiso calc R 1 . .
    C C13B 0.1631(8) 0.3400(5) 0.4271(3) 0.116(3) Uani d . 1 . .
    H H13B 0.0925 0.3123 0.4198 0.139 Uiso calc R 1 . .
    C C14B 0.2151(6) 0.3613(4) 0.3784(3) 0.0831(18) Uani d . 1 . .
    C C15B 0.1529(5) 0.3416(3) 0.3197(3) 0.0738(15) Uani d . 1 . .
    H H15B 0.0866 0.3076 0.3182 0.089 Uiso calc R 1 . .
    C C16B 0.0904(4) 0.3331(4) 0.2181(3) 0.0781(15) Uani d . 1 . .
    H H16C 0.0253 0.3739 0.2169 0.094 Uiso calc R 1 . .
    H H16D 0.0690 0.2670 0.2257 0.094 Uiso calc R 1 . .
    C C17B 0.1214(4) 0.3358(3) 0.1574(2) 0.0567(10) Uani d . 1 . .
    C C18B 0.0165(4) 0.3119(4) 0.1106(3) 0.0839(17) Uani d . 1 . .
    H H18D 0.0330 0.3177 0.0713 0.126 Uiso calc R 1 . .
    H H18E -0.0419 0.3566 0.1147 0.126 Uiso calc R 1 . .
    H H18F -0.0070 0.2466 0.1166 0.126 Uiso calc R 1 . .
    C C19B 0.2109(4) 0.2634(3) 0.1517(2) 0.0701(13) Uani d . 1 . .
    H H19D 0.2742 0.2737 0.1831 0.105 Uiso calc R 1 . .
    H H19E 0.2326 0.2716 0.1138 0.105 Uiso calc R 1 . .
    H H19F 0.1831 0.1986 0.1545 0.105 Uiso calc R 1 . .
loop_
    _atom_site_aniso_label
    _atom_site_aniso_U_11
    _atom_site_aniso_U_22
    _atom_site_aniso_U_33
    _atom_site_aniso_U_12
    _atom_site_aniso_U_13
    _atom_site_aniso_U_23
    Pd1A 0.04093(14) 0.04101(14) 0.03494(13) -0.00268(10) 0.00789(10)
                                                                     0.00081(10)
    O1A 0.0576(16) 0.0694(18) 0.0376(13) -0.0165(14) 0.0042(12) 0.0055(12)
    O2A 0.0497(15) 0.0664(18) 0.0427(14) -0.0157(13) 0.0082(11) 0.0014(12)
    N1A 0.0385(14) 0.0450(15) 0.0377(14) -0.0013(12) 0.0070(11) 0.0010(12)
    N2A 0.0483(16) 0.0395(14) 0.0373(14) 0.0001(12) 0.0069(12) -0.0009(11)
    C1A 0.0415(19) 0.065(2) 0.046(2) -0.0075(17) 0.0035(15) 0.0051(18)
    C2A 0.0438(18) 0.0477(19) 0.0418(17) -0.0027(15) 0.0106(14) -0.0004(15)
    C3A 0.051(2) 0.0472(19) 0.0382(17) -0.0010(16) 0.0137(15) 0.0007(14)
    C4A 0.067(3) 0.071(3) 0.046(2) -0.015(2) 0.0178(19) 0.0035(19)
    C5A 0.095(4) 0.097(4) 0.045(2) -0.034(3) 0.021(2) 0.009(2)
    C6A 0.100(4) 0.098(4) 0.035(2) -0.024(3) 0.008(2) 0.002(2)
    C7A 0.072(3) 0.073(3) 0.041(2) -0.019(2) 0.0058(19) 0.0010(19)
    C8A 0.051(2) 0.049(2) 0.0375(17) 0.0014(16) 0.0090(15) 0.0015(15)
    C9A 0.047(2) 0.0385(17) 0.056(2) -0.0025(15) 0.0150(16) 0.0030(15)
    C10A 0.051(2) 0.056(2) 0.068(3) -0.0066(18) 0.016(2) 0.001(2)
    C11A 0.054(2) 0.058(3) 0.086(3) -0.010(2) 0.020(2) 0.009(2)
    C12A 0.069(3) 0.061(3) 0.079(3) -0.010(2) 0.035(3) 0.012(2)
    C13A 0.067(3) 0.052(2) 0.057(2) -0.005(2) 0.024(2) 0.0073(18)
    C14A 0.051(2) 0.0357(17) 0.053(2) -0.0005(15) 0.0186(16) 0.0023(15)
    C15A 0.060(2) 0.0359(17) 0.0392(17) 0.0020(15) 0.0132(16) 0.0006(13)
    C16A 0.052(2) 0.054(2) 0.0409(18) -0.0038(17) 0.0004(15) 0.0084(16)
    C17A 0.0469(19) 0.0467(19) 0.0393(17) -0.0044(15) 0.0038(14) -0.0029(14)
    C18A 0.062(3) 0.081(3) 0.049(2) -0.018(2) -0.0036(19) -0.001(2)
    C19A 0.069(3) 0.053(2) 0.076(3) 0.004(2) 0.014(2) -0.017(2)
    C20A 0.149(9) 0.095(6) 0.161(9) 0.019(6) 0.066(7) -0.002(6)
    C21A 0.214(12) 0.200(12) 0.090(6) 0.054(10) 0.012(7) 0.001(6)
    O5A 0.127(8) 0.172(10) 0.199(12) -0.001(7) 0.032(8) -0.037(9)
    O5B 0.068(13) 0.12(2) 0.113(19) -0.026(12) -0.005(11) 0.008(14)
    Pd1B 0.04901(17) 0.04124(15) 0.05369(17) 0.00567(12) 0.00636(12)
                                                                    -0.00465(12)
    O1B 0.0474(16) 0.0648(19) 0.073(2) -0.0018(14) -0.0043(14) -0.0102(16)
    O2B 0.084(2) 0.079(2) 0.0561(18) 0.0227(19) 0.0020(17) -0.0023(16)
    N1B 0.0443(17) 0.0384(15) 0.0600(19) -0.0051(13) -0.0005(14) -0.0031(14)
    N2B 0.067(2) 0.0447(18) 0.073(2) 0.0027(16) 0.0266(19) 0.0007(17)
    C1B 0.051(2) 0.055(2) 0.076(3) -0.0099(19) -0.008(2) 0.006(2)
    C2B 0.052(2) 0.0412(19) 0.064(2) -0.0044(16) 0.0034(18) -0.0022(17)
    C3B 0.048(2) 0.0376(18) 0.083(3) -0.0029(16) 0.016(2) -0.0081(19)
    C4B 0.079(3) 0.055(3) 0.103(4) -0.010(2) 0.032(3) 0.003(3)
    C5B 0.086(4) 0.066(3) 0.158(7) -0.017(3) 0.060(5) -0.002(4)
    C6B 0.057(3) 0.072(3) 0.166(7) -0.022(3) 0.039(4) -0.027(4)
    C7B 0.044(2) 0.069(3) 0.119(5) -0.008(2) 0.002(3) -0.029(3)
    C8B 0.043(2) 0.043(2) 0.090(3) -0.0023(16) 0.011(2) -0.018(2)
    C9B 0.123(5) 0.059(3) 0.055(3) 0.041(3) 0.016(3) 0.006(2)
    C10B 0.157(7) 0.087(4) 0.063(3) 0.057(4) 0.010(4) 0.005(3)
    C11B 0.262(13) 0.114(7) 0.060(4) 0.102(9) 0.032(7) 0.023(4)
    C12B 0.241(13) 0.130(8) 0.098(7) 0.070(9) 0.083(9) 0.047(6)
    C13B 0.173(8) 0.092(5) 0.099(5) 0.041(5) 0.069(5) 0.041(4)
    C14B 0.122(5) 0.059(3) 0.077(4) 0.039(3) 0.043(4) 0.023(3)
    C15B 0.092(4) 0.050(2) 0.091(4) 0.018(2) 0.046(3) 0.014(2)
    C16B 0.062(3) 0.077(3) 0.098(4) -0.021(3) 0.021(3) -0.014(3)
    C17B 0.047(2) 0.046(2) 0.076(3) -0.0097(17) 0.0090(19) -0.0062(19)
    C18B 0.059(3) 0.066(3) 0.117(5) -0.022(2) -0.005(3) -0.006(3)
    C19B 0.071(3) 0.053(2) 0.084(3) 0.002(2) 0.009(3) -0.017(2)
_geom_special_details
;
All e.s.d.'s (except the e.s.d. in the dihedral angle between two l.s. planes)
are estimated using the full covariance matrix. The cell e.s.d.'s are taken
into account individually in the estimation of e.s.d.'s in distances, angles
and torsion angles; correlations between e.s.d.'s in cell parameters are only
used when they are defined by crystal symmetry. An approximate (isotropic)
treatment of cell e.s.d.'s is used for estimating e.s.d.'s involving l.s.
planes.
;
loop_
    _geom_bond_atom_site_label_1
    _geom_bond_atom_site_label_2
    _geom_bond_site_symmetry_2
    _geom_bond_distance
    _geom_bond_publ_flag
    Pd1A O1A . 1.982(3) ?
    Pd1A O2A . 2.001(3) ?
    Pd1A N2A . 2.002(3) ?
    Pd1A N1A . 2.014(3) ?
    O1A C8A . 1.310(4) ?
    O2A C9A . 1.298(4) ?
    N1A C2A . 1.286(4) ?
    N1A C1A . 1.475(5) ?
    N2A C15A . 1.292(5) ?
    N2A C16A . 1.469(5) ?
    C1A C17A . 1.516(5) ?
    C1A H1A . 0.9700 ?
    C1A H1B . 0.9700 ?
    C2A C3A . 1.423(5) ?
    C2A H2A . 0.9300 ?
    C3A C8A . 1.405(5) ?
    C3A C4A . 1.418(5) ?
    C4A C5A . 1.364(6) ?
    C4A H4A . 0.9300 ?
    C5A C6A . 1.397(7) ?
    C5A H5A . 0.9300 ?
    C6A C7A . 1.366(6) ?
    C6A H6A . 0.9300 ?
    C7A C8A . 1.412(5) ?
    C7A H7A . 0.9300 ?
    C9A C14A . 1.404(6) ?
    C9A C10A . 1.420(6) ?
    C10A C11A . 1.374(6) ?
    C10A H10A . 0.9300 ?
    C11A C12A . 1.379(7) ?
    C11A H11A . 0.9300 ?
    C12A C13A . 1.357(7) ?
    C12A H12A . 0.9300 ?
    C13A C14A . 1.429(5) ?
    C13A H13A . 0.9300 ?
    C14A C15A . 1.431(5) ?
    C15A H15A . 0.9300 ?
    C16A C17A . 1.513(5) ?
    C16A H16A . 0.9700 ?
    C16A H16B . 0.9700 ?
    C17A C18A . 1.526(5) ?
    C17A C19A . 1.526(6) ?
    C18A H18A . 0.9600 ?
    C18A H18B . 0.9600 ?
    C18A H18C . 0.9600 ?
    C19A H19A . 0.9600 ?
    C19A H19B . 0.9600 ?
    C19A H19C . 0.9600 ?
    C20A O5A . 1.246(13) ?
    C20A O5B . 1.27(3) ?
    C20A C21A . 1.508(13) ?
    C20A H20A . 0.9700 ?
    C20A H20B . 0.9700 ?
    C20A H20C . 0.9598 ?
    C20A H20D . 0.9599 ?
    C21A H21A . 0.9600 ?
    C21A H21B . 0.9600 ?
    C21A H21C . 0.9600 ?
    O5A H20C . 1.2516 ?
    O5A H5AB . 0.8200 ?
    O5B H5BA . 0.8200 ?
    Pd1B O2B . 1.979(3) ?
    Pd1B N1B . 1.981(3) ?
    Pd1B O1B . 1.995(3) ?
    Pd1B N2B . 2.008(4) ?
    O1B C8B . 1.302(6) ?
    O2B C9B . 1.312(7) ?
    N1B C2B . 1.288(5) ?
    N1B C1B . 1.468(5) ?
    N2B C15B . 1.287(6) ?
    N2B C16B . 1.476(7) ?
    C1B C17B . 1.533(6) ?
    C1B H1C . 0.9700 ?
    C1B H1D . 0.9700 ?
    C2B C3B . 1.432(6) ?
    C2B H2B . 0.9300 ?
    C3B C8B . 1.397(7) ?
    C3B C4B . 1.403(7) ?
    C4B C5B . 1.376(8) ?
    C4B H4B . 0.9300 ?
    C5B C6B . 1.379(10) ?
    C5B H5B . 0.9300 ?
    C6B C7B . 1.363(9) ?
    C6B H6B . 0.9300 ?
    C7B C8B . 1.417(6) ?
    C7B H7B . 0.9300 ?
    C9B C14B . 1.404(9) ?
    C9B C10B . 1.418(8) ?
    C10B C11B . 1.387(12) ?
    C10B H10B . 0.9300 ?
    C11B C12B . 1.346(15) ?
    C11B H11B . 0.9300 ?
    C12B C13B . 1.354(13) ?
    C12B H12B . 0.9300 ?
    C13B C14B . 1.415(8) ?
    C13B H13B . 0.9300 ?
    C14B C15B . 1.434(9) ?
    C15B H15B . 0.9300 ?
    C16B C17B . 1.507(7) ?
    C16B H16C . 0.9700 ?
    C16B H16D . 0.9700 ?
    C17B C19B . 1.504(6) ?
    C17B C18B . 1.541(6) ?
    C18B H18D . 0.9600 ?
    C18B H18E . 0.9600 ?
    C18B H18F . 0.9600 ?
    C19B H19D . 0.9600 ?
    C19B H19E . 0.9600 ?
    C19B H19F . 0.9600 ?
loop_
    _geom_angle_atom_site_label_1
    _geom_angle_atom_site_label_2
    _geom_angle_atom_site_label_3
    _geom_angle_site_symmetry_1
    _geom_angle_site_symmetry_3
    _geom_angle
    _geom_angle_publ_flag
    O1A Pd1A O2A . . 79.66(11) ?
    O1A Pd1A N2A . . 172.05(12) ?
    O2A Pd1A N2A . . 92.53(12) ?
    O1A Pd1A N1A . . 92.95(11) ?
    O2A Pd1A N1A . . 172.15(11) ?
    N2A Pd1A N1A . . 94.92(12) ?
    C8A O1A Pd1A . . 127.1(2) ?
    C9A O2A Pd1A . . 127.0(2) ?
    C2A N1A C1A . . 114.1(3) ?
    C2A N1A Pd1A . . 122.1(3) ?
    C1A N1A Pd1A . . 123.7(2) ?
    C15A N2A C16A . . 116.3(3) ?
    C15A N2A Pd1A . . 122.9(3) ?
    C16A N2A Pd1A . . 120.8(2) ?
    N1A C1A C17A . . 115.8(3) ?
    N1A C1A H1A . . 108.3 ?
    C17A C1A H1A . . 108.3 ?
    N1A C1A H1B . . 108.3 ?
    C17A C1A H1B . . 108.3 ?
    H1A C1A H1B . . 107.4 ?
    N1A C2A C3A . . 129.5(4) ?
    N1A C2A H2A . . 115.2 ?
    C3A C2A H2A . . 115.2 ?
    C8A C3A C4A . . 119.9(4) ?
    C8A C3A C2A . . 124.1(3) ?
    C4A C3A C2A . . 116.0(4) ?
    C5A C4A C3A . . 121.0(4) ?
    C5A C4A H4A . . 119.5 ?
    C3A C4A H4A . . 119.5 ?
    C4A C5A C6A . . 118.9(4) ?
    C4A C5A H5A . . 120.6 ?
    C6A C5A H5A . . 120.6 ?
    C7A C6A C5A . . 121.6(4) ?
    C7A C6A H6A . . 119.2 ?
    C5A C6A H6A . . 119.2 ?
    C6A C7A C8A . . 120.8(4) ?
    C6A C7A H7A . . 119.6 ?
    C8A C7A H7A . . 119.6 ?
    O1A C8A C3A . . 124.1(3) ?
    O1A C8A C7A . . 118.1(4) ?
    C3A C8A C7A . . 117.8(3) ?
    O2A C9A C14A . . 124.4(3) ?
    O2A C9A C10A . . 118.0(4) ?
    C14A C9A C10A . . 117.5(4) ?
    C11A C10A C9A . . 121.1(4) ?
    C11A C10A H10A . . 119.5 ?
    C9A C10A H10A . . 119.5 ?
    C10A C11A C12A . . 121.1(4) ?
    C10A C11A H11A . . 119.4 ?
    C12A C11A H11A . . 119.4 ?
    C13A C12A C11A . . 119.8(4) ?
    C13A C12A H12A . . 120.1 ?
    C11A C12A H12A . . 120.1 ?
    C12A C13A C14A . . 121.0(4) ?
    C12A C13A H13A . . 119.5 ?
    C14A C13A H13A . . 119.5 ?
    C9A C14A C13A . . 119.5(4) ?
    C9A C14A C15A . . 123.8(3) ?
    C13A C14A C15A . . 116.6(4) ?
    N2A C15A C14A . . 128.9(3) ?
    N2A C15A H15A . . 115.5 ?
    C14A C15A H15A . . 115.5 ?
    N2A C16A C17A . . 114.3(3) ?
    N2A C16A H16A . . 108.7 ?
    C17A C16A H16A . . 108.7 ?
    N2A C16A H16B . . 108.7 ?
    C17A C16A H16B . . 108.7 ?
    H16A C16A H16B . . 107.6 ?
    C16A C17A C1A . . 108.3(3) ?
    C16A C17A C18A . . 107.0(3) ?
    C1A C17A C18A . . 107.1(3) ?
    C16A C17A C19A . . 112.6(4) ?
    C1A C17A C19A . . 112.0(4) ?
    C18A C17A C19A . . 109.5(4) ?
    C17A C18A H18A . . 109.5 ?
    C17A C18A H18B . . 109.5 ?
    H18A C18A H18B . . 109.5 ?
    C17A C18A H18C . . 109.5 ?
    H18A C18A H18C . . 109.5 ?
    H18B C18A H18C . . 109.5 ?
    C17A C19A H19A . . 109.5 ?
    C17A C19A H19B . . 109.5 ?
    H19A C19A H19B . . 109.5 ?
    C17A C19A H19C . . 109.5 ?
    H19A C19A H19C . . 109.5 ?
    H19B C19A H19C . . 109.5 ?
    O5A C20A O5B . . 57.8(12) ?
    O5A C20A C21A . . 106.5(11) ?
    O5B C20A C21A . . 140.6(15) ?
    O5A C20A H20A . . 110.4 ?
    O5B C20A H20A . . 56.1 ?
    C21A C20A H20A . . 110.4 ?
    O5A C20A H20B . . 110.4 ?
    O5B C20A H20B . . 109.0 ?
    C21A C20A H20B . . 110.4 ?
    H20A C20A H20B . . 108.6 ?
    O5A C20A H20C . . 67.7 ?
    O5B C20A H20C . . 103.3 ?
    C21A C20A H20C . . 102.0 ?
    H20A C20A H20C . . 146.1 ?
    H20B C20A H20C . . 48.5 ?
    O5A C20A H20D . . 150.5 ?
    O5B C20A H20D . . 99.0 ?
    C21A C20A H20D . . 103.0 ?
    H20A C20A H20D . . 58.9 ?
    H20B C20A H20D . . 56.5 ?
    H20C C20A H20D . . 105.0 ?
    C20A C21A H21A . . 109.5 ?
    C20A C21A H21B . . 109.5 ?
    H21A C21A H21B . . 109.5 ?
    C20A C21A H21C . . 109.5 ?
    H21A C21A H21C . . 109.5 ?
    H21B C21A H21C . . 109.5 ?
    C20A O5A H20C . . 45.2 ?
    C20A O5A H5AB . . 109.5 ?
    H20C O5A H5AB . . 99.3 ?
    C20A O5B H5BA . . 109.5 ?
    O2B Pd1B N1B . . 172.48(15) ?
    O2B Pd1B O1B . . 80.54(16) ?
    N1B Pd1B O1B . . 92.14(13) ?
    O2B Pd1B N2B . . 92.43(17) ?
    N1B Pd1B N2B . . 94.95(15) ?
    O1B Pd1B N2B . . 172.66(15) ?
    C8B O1B Pd1B . . 127.0(3) ?
    C9B O2B Pd1B . . 125.6(4) ?
    C2B N1B C1B . . 115.4(4) ?
    C2B N1B Pd1B . . 124.1(3) ?
    C1B N1B Pd1B . . 120.4(3) ?
    C15B N2B C16B . . 112.7(5) ?
    C15B N2B Pd1B . . 122.6(4) ?
    C16B N2B Pd1B . . 124.6(3) ?
    N1B C1B C17B . . 112.9(4) ?
    N1B C1B H1C . . 109.0 ?
    C17B C1B H1C . . 109.0 ?
    N1B C1B H1D . . 109.0 ?
    C17B C1B H1D . . 109.0 ?
    H1C C1B H1D . . 107.8 ?
    N1B C2B C3B . . 128.7(4) ?
    N1B C2B H2B . . 115.6 ?
    C3B C2B H2B . . 115.6 ?
    C8B C3B C4B . . 120.1(4) ?
    C8B C3B C2B . . 123.1(4) ?
    C4B C3B C2B . . 116.7(5) ?
    C5B C4B C3B . . 120.8(6) ?
    C5B C4B H4B . . 119.6 ?
    C3B C4B H4B . . 119.6 ?
    C4B C5B C6B . . 118.5(6) ?
    C4B C5B H5B . . 120.8 ?
    C6B C5B H5B . . 120.8 ?
    C7B C6B C5B . . 122.7(5) ?
    C7B C6B H6B . . 118.7 ?
    C5B C6B H6B . . 118.7 ?
    C6B C7B C8B . . 119.7(6) ?
    C6B C7B H7B . . 120.2 ?
    C8B C7B H7B . . 120.2 ?
    O1B C8B C3B . . 124.9(4) ?
    O1B C8B C7B . . 116.9(5) ?
    C3B C8B C7B . . 118.2(5) ?
    O2B C9B C14B . . 124.4(5) ?
    O2B C9B C10B . . 118.2(7) ?
    C14B C9B C10B . . 117.4(6) ?
    C11B C10B C9B . . 119.9(9) ?
    C11B C10B H10B . . 120.0 ?
    C9B C10B H10B . . 120.0 ?
    C12B C11B C10B . . 122.4(10) ?
    C12B C11B H11B . . 118.8 ?
    C10B C11B H11B . . 118.8 ?
    C11B C12B C13B . . 119.2(9) ?
    C11B C12B H12B . . 120.4 ?
    C13B C12B H12B . . 120.4 ?
    C12B C13B C14B . . 121.8(10) ?
    C12B C13B H13B . . 119.1 ?
    C14B C13B H13B . . 119.1 ?
    C9B C14B C13B . . 119.3(7) ?
    C9B C14B C15B . . 123.4(5) ?
    C13B C14B C15B . . 117.2(7) ?
    N2B C15B C14B . . 128.6(6) ?
    N2B C15B H15B . . 115.7 ?
    C14B C15B H15B . . 115.7 ?
    N2B C16B C17B . . 116.6(4) ?
    N2B C16B H16C . . 108.1 ?
    C17B C16B H16C . . 108.1 ?
    N2B C16B H16D . . 108.1 ?
    C17B C16B H16D . . 108.1 ?
    H16C C16B H16D . . 107.3 ?
    C19B C17B C16B . . 112.4(4) ?
    C19B C17B C1B . . 112.6(4) ?
    C16B C17B C1B . . 108.7(4) ?
    C19B C17B C18B . . 108.8(4) ?
    C16B C17B C18B . . 108.0(4) ?
    C1B C17B C18B . . 106.0(4) ?
    C17B C18B H18D . . 109.5 ?
    C17B C18B H18E . . 109.5 ?
    H18D C18B H18E . . 109.5 ?
    C17B C18B H18F . . 109.5 ?
    H18D C18B H18F . . 109.5 ?
    H18E C18B H18F . . 109.5 ?
    C17B C19B H19D . . 109.5 ?
    C17B C19B H19E . . 109.5 ?
    H19D C19B H19E . . 109.5 ?
    C17B C19B H19F . . 109.5 ?
    H19D C19B H19F . . 109.5 ?
    H19E C19B H19F . . 109.5 ?
loop_
    _geom_torsion_atom_site_label_1
    _geom_torsion_atom_site_label_2
    _geom_torsion_atom_site_label_3
    _geom_torsion_atom_site_label_4
    _geom_torsion_site_symmetry_1
    _geom_torsion_site_symmetry_2
    _geom_torsion_site_symmetry_3
    _geom_torsion_site_symmetry_4
    _geom_torsion
    _geom_torsion_publ_flag
    O2A Pd1A O1A C8A . . . . 178.3(4) ?
    N1A Pd1A O1A C8A . . . . 1.0(3) ?
    N2A Pd1A O2A C9A . . . . 5.3(3) ?
    O1A Pd1A O2A C9A . . . . -176.2(3) ?
    O1A Pd1A N1A C2A . . . . 2.5(3) ?
    N2A Pd1A N1A C2A . . . . -178.6(3) ?
    O1A Pd1A N1A C1A . . . . -175.8(3) ?
    N2A Pd1A N1A C1A . . . . 3.1(3) ?
    O2A Pd1A N2A C15A . . . . -4.4(3) ?
    N1A Pd1A N2A C15A . . . . 173.1(3) ?
    O2A Pd1A N2A C16A . . . . 171.8(3) ?
    N1A Pd1A N2A C16A . . . . -10.7(3) ?
    C2A N1A C1A C17A . . . . 150.9(4) ?
    Pd1A N1A C1A C17A . . . . -30.7(5) ?
    C1A N1A C2A C3A . . . . 175.3(4) ?
    Pd1A N1A C2A C3A . . . . -3.2(6) ?
    N1A C2A C3A C8A . . . . -0.3(7) ?
    N1A C2A C3A C4A . . . . -178.5(4) ?
    C8A C3A C4A C5A . . . . -0.5(7) ?
    C2A C3A C4A C5A . . . . 177.8(5) ?
    C3A C4A C5A C6A . . . . -1.7(9) ?
    C4A C5A C6A C7A . . . . 2.1(10) ?
    C5A C6A C7A C8A . . . . -0.1(9) ?
    Pd1A O1A C8A C3A . . . . -4.3(6) ?
    Pd1A O1A C8A C7A . . . . 175.8(3) ?
    C4A C3A C8A O1A . . . . -177.4(4) ?
    C2A C3A C8A O1A . . . . 4.4(6) ?
    C4A C3A C8A C7A . . . . 2.5(6) ?
    C2A C3A C8A C7A . . . . -175.7(4) ?
    C6A C7A C8A O1A . . . . 177.7(5) ?
    C6A C7A C8A C3A . . . . -2.2(7) ?
    Pd1A O2A C9A C14A . . . . -1.8(6) ?
    Pd1A O2A C9A C10A . . . . 178.3(3) ?
    O2A C9A C10A C11A . . . . -179.4(4) ?
    C14A C9A C10A C11A . . . . 0.6(6) ?
    C9A C10A C11A C12A . . . . 0.6(7) ?
    C10A C11A C12A C13A . . . . -0.5(8) ?
    C11A C12A C13A C14A . . . . -0.9(7) ?
    O2A C9A C14A C13A . . . . 178.1(4) ?
    C10A C9A C14A C13A . . . . -1.9(6) ?
    O2A C9A C14A C15A . . . . -4.6(6) ?
    C10A C9A C14A C15A . . . . 175.3(4) ?
    C12A C13A C14A C9A . . . . 2.1(6) ?
    C12A C13A C14A C15A . . . . -175.4(4) ?
    C16A N2A C15A C14A . . . . -176.2(4) ?
    Pd1A N2A C15A C14A . . . . 0.1(5) ?
    C9A C14A C15A N2A . . . . 5.6(6) ?
    C13A C14A C15A N2A . . . . -177.1(4) ?
    C15A N2A C16A C17A . . . . -136.7(3) ?
    Pd1A N2A C16A C17A . . . . 46.8(4) ?
    N2A C16A C17A C1A . . . . -75.5(4) ?
    N2A C16A C17A C18A . . . . 169.3(4) ?
    N2A C16A C17A C19A . . . . 48.9(5) ?
    N1A C1A C17A C16A . . . . 65.9(4) ?
    N1A C1A C17A C18A . . . . -179.0(4) ?
    N1A C1A C17A C19A . . . . -58.9(5) ?
    O2B Pd1B O1B C8B . . . . -176.0(4) ?
    N1B Pd1B O1B C8B . . . . 2.3(3) ?
    O1B Pd1B O2B C9B . . . . 163.4(4) ?
    N2B Pd1B O2B C9B . . . . -18.7(4) ?
    O1B Pd1B N1B C2B . . . . -0.9(3) ?
    N2B Pd1B N1B C2B . . . . -179.0(3) ?
    O1B Pd1B N1B C1B . . . . -175.4(3) ?
    N2B Pd1B N1B C1B . . . . 6.5(3) ?
    O2B Pd1B N2B C15B . . . . 10.8(4) ?
    N1B Pd1B N2B C15B . . . . -167.8(4) ?
    O2B Pd1B N2B C16B . . . . -171.4(4) ?
    N1B Pd1B N2B C16B . . . . 10.1(4) ?
    C2B N1B C1B C17B . . . . 136.8(4) ?
    Pd1B N1B C1B C17B . . . . -48.2(5) ?
    C1B N1B C2B C3B . . . . 175.0(4) ?
    Pd1B N1B C2B C3B . . . . 0.3(6) ?
    N1B C2B C3B C8B . . . . -0.4(7) ?
    N1B C2B C3B C4B . . . . -178.1(4) ?
    C8B C3B C4B C5B . . . . 0.1(7) ?
    C2B C3B C4B C5B . . . . 177.8(5) ?
    C3B C4B C5B C6B . . . . 1.0(9) ?
    C4B C5B C6B C7B . . . . -1.5(10) ?
    C5B C6B C7B C8B . . . . 0.9(9) ?
    Pd1B O1B C8B C3B . . . . -3.0(6) ?
    Pd1B O1B C8B C7B . . . . 177.1(3) ?
    C4B C3B C8B O1B . . . . 179.5(4) ?
    C2B C3B C8B O1B . . . . 1.8(7) ?
    C4B C3B C8B C7B . . . . -0.6(6) ?
    C2B C3B C8B C7B . . . . -178.3(4) ?
    C6B C7B C8B O1B . . . . -179.9(5) ?
    C6B C7B C8B C3B . . . . 0.2(7) ?
    Pd1B O2B C9B C14B . . . . 16.8(7) ?
    Pd1B O2B C9B C10B . . . . -164.2(4) ?
    O2B C9B C10B C11B . . . . 179.4(6) ?
    C14B C9B C10B C11B . . . . -1.5(8) ?
    C9B C10B C11B C12B . . . . 0.3(13) ?
    C10B C11B C12B C13B . . . . 1.5(16) ?
    C11B C12B C13B C14B . . . . -2.1(14) ?
    O2B C9B C14B C13B . . . . 180.0(5) ?
    C10B C9B C14B C13B . . . . 0.9(7) ?
    O2B C9B C14B C15B . . . . -1.4(8) ?
    C10B C9B C14B C15B . . . . 179.6(5) ?
    C12B C13B C14B C9B . . . . 0.8(10) ?
    C12B C13B C14B C15B . . . . -177.9(7) ?
    C16B N2B C15B C14B . . . . -178.9(5) ?
    Pd1B N2B C15B C14B . . . . -0.8(7) ?
    C9B C14B C15B N2B . . . . -7.3(8) ?
    C13B C14B C15B N2B . . . . 171.3(5) ?
    C15B N2B C16B C17B . . . . -166.5(4) ?
    Pd1B N2B C16B C17B . . . . 15.5(7) ?
    N2B C16B C17B C19B . . . . 66.4(6) ?
    N2B C16B C17B C1B . . . . -59.0(6) ?
    N2B C16B C17B C18B . . . . -173.5(4) ?
    N1B C1B C17B C19B . . . . -47.4(6) ?
    N1B C1B C17B C16B . . . . 77.9(5) ?
    N1B C1B C17B C18B . . . . -166.3(4) ?
loop_
    _geom_hbond_atom_site_label_D
    _geom_hbond_atom_site_label_H
    _geom_hbond_atom_site_label_A
    _geom_hbond_site_symmetry_A
    _geom_hbond_distance_DH
    _geom_hbond_distance_HA
    _geom_hbond_distance_DA
    _geom_hbond_angle_DHA
    _geom_hbond_publ_flag
    O5A H5AB O1A 2_545 0.82 2.33 3.020(13) 142 y
