# Supplementary material for: {2,2′-[(2,2-Dimethyl­propane-1,3-di­yl)bis­(nitrilo­methyl­idyne)]diphenolato}palladium(II) ethanol hemisolvate
Source: Acta Crystallogr Sect E Struct Rep Online. 2008 Jun 13;64(Pt 7):m909–10. doi: 10.1107/S1600536808017078 (PMC2961822; doi:10.1107/S1600536808017078)
Supplement: Supplementary file 2 [file e-64-0m909-Isup2.hkl]

# 
# h,k,l, Fc-squared, Fo-squared, sigma(Fo-squared) and status flag 
# 
data_I
_shelx_title ' wn26a_0m in P2(1)/c  (R.T.)' 
_shelx_refln_list_code          4 
_shelx_F_calc_maximum      510.37 
_exptl_crystal_F_000      1784.00 
_reflns_d_resolution_high  0.7108 
 
loop_ 
 _symmetry_equiv_pos_as_xyz 
 'x, y, z' 
 '-x, y+1/2, -z+1/2' 
 '-x, -y, -z' 
 'x, -y-1/2, z-1/2' 
 
_cell_length_a    12.2453 
_cell_length_b    13.7334 
_cell_length_c    22.8442 
_cell_angle_alpha  90.000 
_cell_angle_beta  101.092 
_cell_angle_gamma  90.000 
 
_shelx_F_squared_multiplier     1.000 
 
loop_ 
 _refln_index_h 
 _refln_index_k 
 _refln_index_l 
 _refln_F_squared_calc 
 _refln_F_squared_meas 
 _refln_F_squared_sigma 
 _refln_observed_status 
   2   0   0   100253.63    99497.91   1831.95 o 
   3   0   0       96.79       25.51      6.13 o 
   4   0   0     1136.41     1325.92     32.36 o 
   5   0   0     1531.55     1416.06     29.86 o 
   6   0   0    24530.89    24782.70    383.80 o 
   7   0   0     5594.46     5652.27    108.09 o 
   8   0   0    15711.20    15839.99    279.34 o 
   9   0   0     4320.02     4402.88    107.93 o 
  10   0   0     6175.95     6154.77    166.78 o 
  11   0   0     1719.32     1804.70     71.88 o 
  12   0   0      502.32      618.62     49.24 o 
  13   0   0      183.44      141.50     38.76 o 
  14   0   0      179.65      188.81     45.81 o 
  15   0   0      174.01       85.98    110.04 o 
  16   0   0       70.01       85.63     42.47 o 
   1   1   0    17695.86    17320.45    554.13 o 
   2   1   0       14.35       47.50      6.79 o 
   3   1   0     6972.30     6871.00     81.32 o 
   4   1   0    19587.83    18890.99    229.07 o 
   5   1   0      917.21      975.92     19.03 o 
   6   1   0    13398.32    13493.20    159.13 o 
   7   1   0     1249.78     1343.80     41.77 o 
   8   1   0     4072.12     4147.69     65.09 o 
   9   1   0      498.69      586.54     21.07 o 
  10   1   0       10.21       10.99     12.16 o 
  11   1   0      603.35      766.37     32.43 o 
  12   1   0      208.94      227.25     27.69 o 
  13   1   0     1407.97     1387.73     60.36 o 
  14   1   0      482.81      464.82     40.25 o 
  15   1   0      369.09      309.96     48.84 o 
  16   1   0      140.02       95.05     30.51 o 
   0   2   0       90.50       25.39      3.83 o 
   1   2   0      789.74      862.93     14.46 o 
   2   2   0    11395.70    13232.82    147.77 o 
   3   2   0    33533.80    33772.80    363.17 o 
   4   2   0      329.45      351.23      7.57 o 
   5   2   0    38428.75    39542.65    404.74 o 
   6   2   0      396.87      274.69      9.33 o 
   7   2   0     8494.98     8158.29    106.76 o 
   8   2   0      314.52      319.69     16.73 o 
   9   2   0       53.14       41.05      9.57 o 
  10   2   0      172.57      147.79     15.92 o 
  11   2   0      387.14      438.10     26.00 o 
  12   2   0     1215.66     1073.52     51.84 o 
  13   2   0     1096.36     1086.51     53.58 o 
  14   2   0      992.59      954.84     53.62 o 
  15   2   0       77.51      127.26     30.56 o 
  16   2   0      173.32       98.43     31.73 o 
   1   3   0   123231.76   122118.26   1236.71 o 
   2   3   0    21940.88    23936.39    245.13 o 
   3   3   0     2505.86     2544.29     37.66 o 
   4   3   0     2461.67     2572.80     28.39 o 
   5   3   0    18939.29    20749.93    187.47 o 
   6   3   0      363.53      346.65      9.32 o 
   7   3   0     3203.33     3250.73     41.65 o 
   8   3   0       27.12       33.87      7.15 o 
   9   3   0     3208.07     3285.26     59.09 o 
  10   3   0     1097.62     1124.63     31.27 o 
  11   3   0      367.08      413.46     29.19 o 
  12   3   0      613.98      644.25     41.01 o 
  13   3   0       19.96       63.53     23.62 o 
  14   3   0       63.85       -0.28     21.87 o 
  15   3   0      105.75      109.26     29.99 o 
  16   3   0       42.20       29.74     28.35 o 
   0   4   0     7427.56     7775.53    192.90 o 
   1   4   0      631.59      459.57     10.93 o 
   2   4   0     4177.05     5779.41    116.60 o 
   3   4   0      387.50      420.88     10.61 o 
   4   4   0        7.93      127.33     29.09 o 
   5   4   0     1981.89     2109.40     26.24 o 
   6   4   0       53.81       55.65      6.15 o 
   7   4   0     1016.79      978.32     16.81 o 
   8   4   0      255.32      286.52     10.98 o 
   9   4   0      236.03      257.41     14.97 o 
  10   4   0       36.82       47.90     11.56 o 
  11   4   0        6.41      -15.63     14.45 o 
  12   4   0       69.47       58.65     22.97 o 
  13   4   0        2.24      -13.83     23.41 o 
  14   4   0        7.89        2.59     20.59 o 
  15   4   0        0.92       10.15     23.25 o 
  16   4   0        1.30      -25.74     26.18 o 
   1   5   0    30174.66    28906.96    272.55 o 
   2   5   0     9638.46     9945.22     95.81 o 
   3   5   0    25133.55    24949.10    200.11 o 
   4   5   0     7425.61     7793.25     71.58 o 
   5   5   0      463.28      448.63      9.64 o 
   6   5   0        0.05        9.13      4.70 o 
   7   5   0     3678.38     3643.01     43.69 o 
   8   5   0     1556.94     1717.83     25.63 o 
   9   5   0     3637.59     3923.40     63.53 o 
  10   5   0     1295.77     1378.76     41.71 o 
  11   5   0     1145.10     1175.34     46.26 o 
  12   5   0     1009.19     1032.06     42.78 o 
  13   5   0        9.82       38.19     19.15 o 
  14   5   0        5.36       -4.61     22.53 o 
  15   5   0       94.98      105.90     30.06 o 
  16   5   0      108.26      100.84     33.00 o 
   0   6   0     2569.50     2433.94     45.22 o 
   1   6   0     7988.97     8163.12     82.05 o 
   2   6   0     4084.66     4076.26     42.30 o 
   3   6   0    23955.74    23175.34    192.22 o 
   4   6   0     1434.81     1522.24     17.82 o 
   5   6   0     7492.12     6815.50     63.11 o 
   6   6   0      784.05      861.92     17.65 o 
   7   6   0     3157.03     2943.28     38.81 o 
   8   6   0      258.50      275.56     14.51 o 
   9   6   0     1332.66     1294.87     60.06 o 
  10   6   0      217.30      231.73     22.93 o 
  11   6   0      727.39      786.34     53.00 o 
  12   6   0      875.84      890.15     40.75 o 
  13   6   0      422.21      439.94     32.75 o 
  14   6   0      408.05      418.30     33.63 o 
  15   6   0      183.77      227.51     35.21 o 
  16   6   0      152.18       72.22     30.55 o 
   1   7   0     3628.06     3453.28     37.66 o 
   2   7   0      702.16      537.84     14.98 o 
   3   7   0     5593.98     5491.25     55.16 o 
   4   7   0    11181.41    10974.19     94.95 o 
   5   7   0      431.34      431.95      9.54 o 
   6   7   0     9219.87     8943.60     81.19 o 
   7   7   0       25.90       48.07      6.36 o 
   8   7   0     2243.97     2274.53     53.19 o 
   9   7   0      430.50      505.56     21.76 o 
  10   7   0       49.28       33.28     13.27 o 
  11   7   0     1353.59     1384.39     48.54 o 
  12   7   0      136.39      137.61     23.17 o 
  13   7   0      948.34      987.32     45.86 o 
  14   7   0      180.29      193.84     27.61 o 
  15   7   0      269.97      204.72     29.88 o 
   0   8   0    25902.53    26836.79    396.70 o 
   1   8   0       21.16       20.76      5.05 o 
   2   8   0     9043.69     9447.86     99.43 o 
   3   8   0     1128.32     1182.93     16.58 o 
   4   8   0      187.82      327.80     35.53 o 
   5   8   0        0.17       -4.25      4.17 o 
   6   8   0     3649.86     3742.91     39.27 o 
   7   8   0      286.37      341.45     13.46 o 
   8   8   0     2907.23     3004.05     53.58 o 
   9   8   0     1004.75     1126.09     29.40 o 
  10   8   0     3291.24     3161.57     61.34 o 
  11   8   0      935.93      952.03     35.13 o 
  12   8   0      435.42      393.85     32.17 o 
  13   8   0       71.09       57.43     17.88 o 
  14   8   0       45.17       84.55     21.77 o 
  15   8   0       17.75       40.03     21.86 o 
   1   9   0      745.76      773.77     16.60 o 
   2   9   0     6374.55     6054.01     66.48 o 
   3   9   0      884.53      873.12     18.19 o 
   4   9   0     5329.06     5047.92     57.05 o 
   5   9   0      447.92      458.68     12.85 o 
   6   9   0     2686.15     2530.08     35.80 o 
   7   9   0        0.06       21.34     10.90 o 
   8   9   0      479.72      513.51     21.27 o 
   9   9   0      260.40      420.05     22.73 o 
  10   9   0      175.89      133.42     16.90 o 
  11   9   0      125.85      179.27     24.34 o 
  12   9   0      207.96      218.51     23.32 o 
  13   9   0      193.55      206.17     25.04 o 
  14   9   0      129.65      147.60     34.96 o 
   0  10   0     4070.73     4201.26     92.31 o 
   1  10   0      622.55      601.07     15.69 o 
   2  10   0     2377.75     2390.23     36.94 o 
   3  10   0     2216.97     2075.55     30.45 o 
   4  10   0        7.30       -6.83      6.20 o 
   5  10   0     1241.11     1249.85     29.80 o 
   6  10   0      373.62      372.96     15.79 o 
   7  10   0      287.15      328.93     27.28 o 
   8  10   0      370.47      404.05     20.42 o 
   9  10   0      349.00      387.81     21.63 o 
  10  10   0       24.93       30.70     13.54 o 
  11  10   0      396.00      396.65     23.77 o 
  12  10   0      129.54      112.86     26.78 o 
  13  10   0       54.58       49.31     20.41 o 
  14  10   0       35.72       44.81     21.24 o 
   1  11   0     2099.82     2051.67     41.06 o 
   2  11   0      534.83      624.51     21.16 o 
   3  11   0      178.57      236.48     10.98 o 
   4  11   0     1193.14     1154.86     41.81 o 
   5  11   0     1808.49     1789.00     34.71 o 
   6  11   0     1912.41     1877.34     36.37 o 
   7  11   0     1059.80     1054.90     30.76 o 
   8  11   0      168.73      126.83     15.91 o 
   9  11   0      305.68      348.80     21.48 o 
  10  11   0       23.23       47.76     15.55 o 
  11  11   0       24.77       52.08     16.79 o 
  12  11   0      448.56      474.51     44.50 o 
  13  11   0       41.78       58.81     21.48 o 
   0  12   0     1948.87     2313.02     64.63 o 
   1  12   0      247.23      278.80     16.12 o 
   2  12   0      612.50      808.07     28.25 o 
   3  12   0      570.73      577.90     19.41 o 
   4  12   0       39.71       75.64     10.25 o 
   5  12   0     1171.13     1192.32     29.13 o 
   6  12   0        1.81       22.73     12.90 o 
   7  12   0      646.87      670.69     26.19 o 
   8  12   0       45.97       61.23     18.73 o 
   9  12   0      313.09      312.27     20.69 o 
  10  12   0      110.39      156.19     21.81 o 
  11  12   0        5.74       19.35     16.12 o 
  12  12   0      250.94      244.89     26.74 o 
  13  12   0        1.39        7.14     20.51 o 
   1  13   0     6886.47     6795.69     94.75 o 
   2  13   0        4.52       -8.12      9.27 o 
   3  13   0     2038.07     1997.62     42.18 o 
   4  13   0        8.68       15.80     10.89 o 
   5  13   0      394.73      429.31     18.37 o 
   6  13   0      287.06      281.32     19.13 o 
   7  13   0     2165.47     2207.66     50.14 o 
   8  13   0      731.94      696.53     28.90 o 
   9  13   0     1159.42     1182.10     45.42 o 
  10  13   0      402.87      374.94     24.19 o 
  11  13   0      283.31      282.69     24.06 o 
  12  13   0      130.18      127.68     22.75 o 
   0  14   0       79.41       58.27     20.21 o 
   1  14   0      548.95      613.40     27.51 o 
   2  14   0      242.59      201.12     17.77 o 
   3  14   0     2093.60     2056.98     44.62 o 
   4  14   0      249.20      302.95     19.53 o 
   5  14   0     1808.75     1726.40     43.14 o 
   6  14   0       30.53       15.45     13.10 o 
   7  14   0      971.49      958.23     32.86 o 
   8  14   0        0.27        9.86     14.39 o 
   9  14   0      138.45      101.14     17.75 o 
  10  14   0       86.38       97.00     18.34 o 
  11  14   0       57.12       26.44     17.68 o 
   1  15   0      118.19       83.30     17.18 o 
   2  15   0      800.77      838.01     32.22 o 
   3  15   0       27.86        8.44     13.29 o 
   4  15   0     2326.26     2176.58     50.50 o 
   5  15   0       62.03       43.19     16.31 o 
   6  15   0     1255.22     1164.32     42.88 o 
   7  15   0        3.67       18.62     17.26 o 
   8  15   0      189.24      181.81     19.18 o 
   9  15   0       34.57       29.84     18.16 o 
  10  15   0       64.12      110.93     20.83 o 
   0  16   0     1390.01     1446.96     68.96 o 
   1  16   0        9.40       11.69     14.55 o 
   2  16   0      608.92      718.08     30.05 o 
   3  16   0       64.77       52.88     16.00 o 
   4  16   0       50.36        5.75     13.53 o 
   5  16   0        7.81      -17.55     16.12 o 
   6  16   0      421.64      507.32     29.68 o 
   7  16   0       19.53       14.61     16.78 o 
   8  16   0      680.74      715.92     37.04 o 
   9  16   0      147.95      133.55     22.69 o 
   1  17   0        4.49        2.69     17.01 o 
   2  17   0       58.73       35.51     17.55 o 
   3  17   0       14.28       -2.41     14.61 o 
   4  17   0        0.17       -8.85     15.08 o 
   5  17   0        9.70        9.17     16.70 o 
   6  17   0        3.01       23.75     17.61 o 
   7  17   0        0.65       18.75     17.65 o 
   8  17   0       14.05        5.70     19.60 o 
   0  18   0      466.37      407.95     42.04 o 
   1  18   0       92.83       79.90     19.94 o 
   2  18   0       68.85       48.45     18.86 o 
   3  18   0       17.49       21.93     16.91 o 
   4  18   0        1.01       -2.31     17.71 o 
   5  18   0       98.42       82.31     22.06 o 
   6  18   0       69.00       47.05     19.87 o 
   1  19   0        0.03       -7.99     16.62 o 
   2  19   0      133.37      174.37     25.12 o 
   3  19   0        4.13       35.45     18.76 o 
 -16   1   1      113.18       90.41     30.18 o 
 -15   1   1      155.72      159.65     30.99 o 
 -14   1   1       19.88        5.07     21.77 o 
 -13   1   1        9.96       27.74     21.40 o 
 -12   1   1      877.96      856.99     36.13 o 
 -11   1   1      367.36      379.01     38.32 o 
 -10   1   1     1035.73     1077.26     35.78 o 
  -9   1   1     3693.41     3499.60     61.24 o 
  -8   1   1      940.86      898.57     22.71 o 
  -7   1   1    23210.68    23909.51    276.55 o 
  -6   1   1      869.42     1015.80     26.60 o 
  -5   1   1       59.59      167.39     28.54 o 
  -4   1   1     4991.53     5112.67     59.32 o 
  -3   1   1    27466.90    29300.85    406.31 o 
  -2   1   1       14.36       25.25      6.29 o 
  -1   1   1    98578.80   111609.02   3127.98 o 
   0   1   1     2019.86      814.72     35.95 o 
   1   1   1    92603.27    82345.71   6311.34 o 
   2   1   1    10067.52     9643.05    148.51 o 
   3   1   1      776.99      849.55     45.19 o 
   4   1   1      316.83      250.15      8.74 o 
   5   1   1      539.26      767.78     21.82 o 
   6   1   1        7.73       14.01      6.14 o 
   7   1   1    13888.32    14190.91    189.19 o 
   8   1   1     1000.48     1009.14     24.74 o 
   9   1   1     2279.67     2308.17     45.80 o 
  10   1   1     1600.31     1505.02     44.38 o 
  11   1   1      804.24      838.89     50.60 o 
  12   1   1      892.94      860.75     41.10 o 
  13   1   1       40.31       69.07     24.64 o 
  14   1   1        4.59       31.44     25.38 o 
  15   1   1      179.32      164.52     33.90 o 
  16   1   1      144.84      193.71     37.41 o 
 -16   2   1      204.48      201.54     36.44 o 
 -15   2   1      469.98      359.89     38.16 o 
 -14   2   1      885.99      970.90     55.66 o 
 -13   2   1      807.98      839.20     47.62 o 
 -12   2   1      287.15      333.09     31.18 o 
 -11   2   1      150.83      137.44     19.88 o 
 -10   2   1       82.33      127.53     24.70 o 
  -9   2   1      191.71      167.13     24.77 o 
  -8   2   1      202.06      255.81     10.59 o 
  -7   2   1    13570.97    13757.71    155.67 o 
  -6   2   1     3421.86     4044.42     50.53 o 
  -5   2   1    40579.50    40615.54    436.10 o 
  -4   2   1    12556.83    13140.90    144.70 o 
  -3   2   1    22766.55    23041.30    283.00 o 
  -2   2   1    14739.48    14597.01    197.63 o 
  -1   2   1     7513.79     7541.88    110.08 o 
   0   2   1      516.66      422.33      8.08 o 
   1   2   1     5058.88     5347.51    104.26 o 
   2   2   1      716.96      742.34     13.08 o 
   3   2   1    37115.63    37010.94    439.95 o 
   4   2   1     3639.15     3429.37     48.94 o 
   5   2   1    28491.18    27966.93    315.05 o 
   6   2   1     7146.08     7369.94     94.75 o 
   7   2   1     8350.51     8306.86    107.58 o 
   8   2   1       25.63       39.41      8.07 o 
   9   2   1        8.75       17.40      8.56 o 
  10   2   1       60.94       43.74     11.83 o 
  11   2   1      442.33      445.45     35.60 o 
  12   2   1     1092.50     1035.99     50.24 o 
  13   2   1      637.96      719.88     69.12 o 
  14   2   1      887.11      862.85     52.00 o 
  15   2   1      277.79      293.51     38.21 o 
  16   2   1      125.27      140.49     33.24 o 
 -16   3   1      203.12      182.14     33.42 o 
 -15   3   1      456.40      412.46     40.88 o 
 -14   3   1      361.00      343.24     39.95 o 
 -13   3   1      745.57      721.81     46.10 o 
 -12   3   1      287.00      298.91     44.12 o 
 -11   3   1     1212.19     1134.19     39.25 o 
 -10   3   1      253.84      196.30     17.41 o 
  -9   3   1      760.32      801.12     28.82 o 
  -8   3   1     2047.85     2025.12     29.38 o 
  -7   3   1       54.88       83.49      6.12 o 
  -6   3   1    14704.14    14116.60    138.18 o 
  -5   3   1       22.85       58.20      8.23 o 
  -4   3   1    31854.17    31533.46    326.52 o 
  -3   3   1     5755.26     6784.52    149.39 o 
  -2   3   1   260476.09   255352.75   2869.76 o 
  -1   3   1    24783.46    37049.63    513.52 o 
   0   3   1     1125.62     1352.06     18.77 o 
   1   3   1     8576.82     9137.56     95.09 o 
   2   3   1    41921.68    43227.47    446.59 o 
   3   3   1     4757.81     4758.91     46.31 o 
   4   3   1    33156.82    32851.42    292.29 o 
   5   3   1      104.08       91.35      5.94 o 
   6   3   1    20382.31    20311.46    195.73 o 
   7   3   1      943.52     1027.03     17.26 o 
   8   3   1     4061.68     4168.72     65.25 o 
   9   3   1      790.01      769.99     22.95 o 
  10   3   1       52.29       64.15     15.06 o 
  11   3   1     1472.02     1511.87     52.35 o 
  12   3   1      295.29      351.12     33.52 o 
  13   3   1     1112.82     1051.40     53.72 o 
  14   3   1      342.48      331.85     37.43 o 
  15   3   1      334.65      293.38     38.06 o 
  16   3   1      160.64      121.47     32.77 o 
 -16   4   1        0.62        7.68     25.30 o 
 -15   4   1      173.40      208.01     33.08 o 
 -14   4   1        0.86       37.78     23.06 o 
 -13   4   1      101.80       50.21     23.07 o 
 -12   4   1      928.65      897.57     46.22 o 
 -11   4   1     1141.81     1185.12     42.11 o 
 -10   4   1     4393.39     4432.49     76.46 o 
  -9   4   1     2772.77     2835.66     50.18 o 
  -8   4   1    13578.73    13741.69    149.11 o 
  -7   4   1     2091.27     1959.64     25.46 o 
  -6   4   1     5974.66     5896.44     62.78 o 
  -5   4   1      460.46      393.21      8.62 o 
  -4   4   1     4851.16     4995.01     53.87 o 
  -3   4   1      896.17      939.66     12.21 o 
  -2   4   1   208402.63   210302.38   1910.16 o 
  -1   4   1     1312.45     1828.84     37.47 o 
   0   4   1    22078.54    20592.03    205.31 o 
   1   4   1     3867.89     4235.45     43.96 o 
   2   4   1    25913.76    25204.60    249.36 o 
   3   4   1       65.41       78.85      6.32 o 
   4   4   1      565.77      570.75     13.09 o 
   5   4   1      921.33     1034.23     14.92 o 
   6   4   1     4109.16     4316.96     46.38 o 
   7   4   1     1834.19     1832.40     24.36 o 
   8   4   1     5338.70     5893.44     72.47 o 
   9   4   1     3084.70     3139.94     54.38 o 
  10   4   1     2066.65     2257.85     55.80 o 
  11   4   1     2075.37     1984.00     57.43 o 
  12   4   1     1462.11     1351.40     58.00 o 
  13   4   1      132.05       88.16     26.18 o 
  14   4   1        5.27        5.10     23.13 o 
  15   4   1      258.23      242.88     36.04 o 
  16   4   1       34.82       66.31     28.64 o 
 -16   5   1      339.07      355.44     41.73 o 
 -15   5   1      180.10      145.63     39.25 o 
 -14   5   1      561.99      544.77     43.07 o 
 -13   5   1      327.60      284.81     32.21 o 
 -12   5   1      394.26      384.01     28.70 o 
 -11   5   1      673.39      717.55     34.01 o 
 -10   5   1      306.53      299.37     22.15 o 
  -9   5   1      188.38      209.36     13.51 o 
  -8   5   1     1738.94     1669.05     26.33 o 
  -7   5   1        1.27       55.20      8.24 o 
  -6   5   1     5664.53     5230.73     53.45 o 
  -5   5   1     1148.38     1540.69     22.74 o 
  -4   5   1    17859.78    17862.19    149.13 o 
  -3   5   1     3271.37     4162.78     84.61 o 
  -2   5   1     3451.73     3528.12     34.21 o 
  -1   5   1       16.98     3171.55     54.00 o 
   0   5   1     1846.80     1882.90     24.36 o 
   1   5   1     3469.95     3583.05     65.53 o 
   2   5   1    12167.76    11197.50    107.53 o 
   3   5   1     7246.84     7860.73     70.74 o 
   4   5   1    16144.58    16080.11    137.84 o 
   5   5   1      366.37      430.45     13.38 o 
   6   5   1     3185.19     3132.02     35.73 o 
   7   5   1        2.31       13.57      5.29 o 
   8   5   1     1834.29     1676.42     28.24 o 
   9   5   1       19.53       23.34      9.39 o 
  10   5   1      143.45      151.64     18.69 o 
  11   5   1     1150.46     1117.73     42.27 o 
  12   5   1      141.59      104.36     23.85 o 
  13   5   1      282.07      339.53     29.85 o 
  14   5   1      377.21      423.64     40.78 o 
  15   5   1      120.92      154.29     32.70 o 
  16   5   1      229.93      209.14     36.21 o 
 -16   6   1       70.15       59.74     28.23 o 
 -15   6   1       90.44       88.91     27.53 o 
 -14   6   1      354.13      340.14     31.49 o 
 -13   6   1      441.61      394.66     55.93 o 
 -12   6   1      127.57      154.44     22.88 o 
 -11   6   1     1076.05     1023.35     40.86 o 
 -10   6   1       51.29       61.51     16.63 o 
  -9   6   1       86.22       78.52     13.86 o 
  -8   6   1      116.05       90.73      7.62 o 
  -7   6   1      801.38      715.21     21.51 o 
  -6   6   1       91.99       79.28      5.91 o 
  -5   6   1     9573.86     9460.60     87.09 o 
  -4   6   1     2155.79     2446.87     32.28 o 
  -3   6   1    29791.74    30013.92    240.32 o 
  -2   6   1     2549.51     2657.21     27.20 o 
  -1   6   1    10027.91    10737.13    109.77 o 
   0   6   1     4655.58     4472.86     53.03 o 
   1   6   1     2466.31     2589.95     32.03 o 
   2   6   1        0.28        5.49      3.75 o 
   3   6   1    10651.60    10936.35    102.40 o 
   4   6   1      572.91      414.23      8.32 o 
   5   6   1     6313.67     6094.96     57.19 o 
   6   6   1      243.99      282.21      9.00 o 
   7   6   1     1724.96     1706.48     28.16 o 
   8   6   1      339.27      371.78     14.84 o 
   9   6   1        0.37        1.80     11.06 o 
  10   6   1       87.15       87.19     18.43 o 
  11   6   1      422.39      410.21     29.45 o 
  12   6   1      198.88      207.76     25.07 o 
  13   6   1      230.32      179.48     24.83 o 
  14   6   1      296.85      274.65     30.42 o 
  15   6   1       32.96       33.56     24.06 o 
 -15   7   1       53.30       61.85     24.50 o 
 -14   7   1      185.34      186.46     26.67 o 
 -13   7   1       26.79       42.28     21.13 o 
 -12   7   1      310.15      334.18     28.42 o 
 -11   7   1       61.58       42.64     18.83 o 
 -10   7   1      347.26      403.27     26.76 o 
  -9   7   1     1710.78     1551.06     39.51 o 
  -8   7   1      335.49      346.73     13.06 o 
  -7   7   1     3247.72     3382.27     41.38 o 
  -6   7   1     1326.93     1255.25     17.78 o 
  -5   7   1      635.32      726.45     17.17 o 
  -4   7   1    13246.26    13351.26    113.85 o 
  -3   7   1     3613.94     4551.33     50.56 o 
  -2   7   1     3468.06     3357.41     33.83 o 
  -1   7   1     9279.58     9098.72     95.17 o 
   0   7   1      748.29      670.18     13.99 o 
   1   7   1     2760.13     3077.58     65.91 o 
   2   7   1     1946.88     1850.02     26.04 o 
   3   7   1     2440.94     2890.32     51.38 o 
   4   7   1     6928.23     6643.98     59.11 o 
   5   7   1     2576.81     2523.75     28.02 o 
   6   7   1     1702.51     1636.70     21.56 o 
   7   7   1     2064.80     2193.31     33.47 o 
   8   7   1        4.85       -1.54      8.57 o 
   9   7   1     1042.76     1070.59     31.05 o 
  10   7   1      839.14      905.78     31.05 o 
  11   7   1       66.78       36.37     19.34 o 
  12   7   1      663.75      686.66     37.67 o 
  13   7   1       85.47      107.33     23.55 o 
  14   7   1       60.27       45.45     18.77 o 
  15   7   1       20.52       40.18     19.96 o 
 -15   8   1        4.60        8.77     19.40 o 
 -14   8   1      108.60       81.15     23.59 o 
 -13   8   1       20.80       24.26     20.70 o 
 -12   8   1      187.47      252.02     32.66 o 
 -11   8   1        0.56       21.39     17.45 o 
 -10   8   1      284.10      431.50     28.80 o 
  -9   8   1     1160.79     1076.16     31.86 o 
  -8   8   1       37.32      126.81     20.81 o 
  -7   8   1     2943.98     2910.16     36.78 o 
  -6   8   1      203.29      189.04      8.41 o 
  -5   8   1     1747.00     1787.59     22.02 o 
  -4   8   1     1705.04     1765.48     20.69 o 
  -3   8   1      617.11      783.57     16.01 o 
  -2   8   1     3063.36     2991.84     32.11 o 
  -1   8   1      863.94      966.77     15.91 o 
   0   8   1      680.28      669.70     15.60 o 
   1   8   1     3434.21     3787.50     44.00 o 
   2   8   1      156.56      204.92      9.53 o 
   3   8   1      385.18      388.66     10.79 o 
   4   8   1      178.05      178.98      7.76 o 
   5   8   1     2418.56     2306.51     26.84 o 
   6   8   1        6.81       30.34      7.68 o 
   7   8   1      519.25      568.28     19.40 o 
   8   8   1        3.64      123.70     41.16 o 
   9   8   1      127.37      135.38     13.90 o 
  10   8   1      351.54      603.56     26.94 o 
  11   8   1       16.38       32.56     15.18 o 
  12   8   1      320.62      375.93     26.27 o 
  13   8   1       17.85       37.57     18.70 o 
  14   8   1      157.26      122.64     23.70 o 
  15   8   1       20.30       61.32     22.51 o 
 -15   9   1        1.73      -17.34     18.89 o 
 -14   9   1        3.06       20.21     23.36 o 
 -13   9   1       32.59        9.18     17.18 o 
 -12   9   1      284.14      289.90     28.83 o 
 -11   9   1      980.63      968.94     37.86 o 
 -10   9   1     1797.69     1688.03     40.34 o 
  -9   9   1     2444.05     2375.29     47.01 o 
  -8   9   1      660.21      720.23     32.02 o 
  -7   9   1     2631.82     2550.17     43.48 o 
  -6   9   1       15.32        8.90      6.86 o 
  -5   9   1      879.37      982.70     26.30 o 
  -4   9   1      243.31      255.33      8.84 o 
  -3   9   1     2649.95     2840.17     39.88 o 
  -2   9   1      639.70      674.69     13.79 o 
  -1   9   1    26433.58    25984.17    259.39 o 
   0   9   1       69.06       62.21      6.89 o 
   1   9   1    19257.53    18712.97    189.80 o 
   2   9   1      165.81      163.40      8.02 o 
   3   9   1     1087.23     1183.70     27.15 o 
   4   9   1      177.09      220.19     13.81 o 
   5   9   1      559.60      621.61     16.49 o 
   6   9   1      198.05      217.76     12.88 o 
   7   9   1      769.62      852.97     30.24 o 
   8   9   1      553.95      601.24     24.01 o 
   9   9   1     3070.82     2965.67     59.12 o 
  10   9   1     1563.55     1510.05     42.07 o 
  11   9   1      498.80      446.83     29.32 o 
  12   9   1      210.30      194.88     24.40 o 
  13   9   1       16.10       23.26     18.42 o 
  14   9   1        0.46       -3.69     19.24 o 
 -14  10   1      404.48      390.08     31.61 o 
 -13  10   1      412.92      467.72     31.56 o 
 -12  10   1      414.55      442.57     36.57 o 
 -11  10   1       56.32       90.74     15.82 o 
 -10  10   1      221.55      193.16     17.29 o 
  -9  10   1      144.79      148.67     15.55 o 
  -8  10   1        6.88        0.31     10.68 o 
  -7  10   1     2452.84     2268.01     55.50 o 
  -6  10   1      518.12      570.90     22.21 o 
  -5  10   1     9764.79     9286.30    108.04 o 
  -4  10   1     1372.87     1317.61     22.68 o 
  -3  10   1     6355.93     6020.61     71.24 o 
  -2  10   1     1298.07     1131.29     19.09 o 
  -1  10   1      785.66      844.96     17.77 o 
   0  10   1     1326.04     1268.68     21.62 o 
   1  10   1      804.89      863.83     18.53 o 
   2  10   1     1656.84     1659.09     27.72 o 
   3  10   1     7418.97     7303.54     86.80 o 
   4  10   1     1106.98     1141.34     25.04 o 
   5  10   1     8842.90     8348.98    103.02 o 
   6  10   1      460.02      534.29     19.31 o 
   7  10   1     2906.04     2799.21     56.04 o 
   8  10   1        3.27       -5.58     11.17 o 
   9  10   1       89.06       74.08     15.04 o 
  10  10   1      123.22      130.34     18.47 o 
  11  10   1      112.97      133.86     18.53 o 
  12  10   1      334.88      314.37     27.71 o 
  13  10   1      380.66      330.08     31.22 o 
  14  10   1      395.80      355.14     32.17 o 
 -13  11   1      390.30      351.23     29.35 o 
 -12  11   1      204.08      190.88     23.28 o 
 -11  11   1      432.26      487.40     26.62 o 
 -10  11   1        3.38       -2.88     12.64 o 
  -9  11   1       73.91       95.36     15.24 o 
  -8  11   1      891.65      876.21     33.42 o 
  -7  11   1        3.79      -16.00     10.41 o 
  -6  11   1     2781.35     2697.61     45.37 o 
  -5  11   1      177.76      222.91     13.37 o 
  -4  11   1     1672.69     1621.40     29.80 o 
  -3  11   1      122.85      142.96     10.65 o 
  -2  11   1     1114.31     1169.29     24.04 o 
  -1  11   1     1760.55     2082.27     37.69 o 
   0  11   1      114.90      111.32     10.79 o 
   1  11   1      292.43      359.92     14.49 o 
   2  11   1     1198.68     1136.24     24.59 o 
   3  11   1       61.20      117.64     12.66 o 
   4  11   1     5106.31     4800.75     71.43 o 
   5  11   1      138.53      141.14     12.73 o 
   6  11   1     2742.90     2627.26     45.69 o 
   7  11   1        1.95      -12.49     11.02 o 
   8  11   1      937.33      947.05     31.63 o 
   9  11   1      232.21      250.61     19.64 o 
  10  11   1        4.31        8.30     14.20 o 
  11  11   1      534.88      543.03     28.68 o 
  12  11   1      179.53      147.07     23.67 o 
  13  11   1      498.05      488.78     35.97 o 
 -13  12   1       89.58      125.92     23.72 o 
 -12  12   1       68.25       90.19     21.23 o 
 -11  12   1      271.30      281.99     23.26 o 
 -10  12   1     1207.87     1331.38     38.52 o 
  -9  12   1      243.58      262.21     19.53 o 
  -8  12   1     2591.08     2543.42     53.29 o 
  -7  12   1      204.04      152.48     16.06 o 
  -6  12   1     1859.62     1880.18     42.77 o 
  -5  12   1        6.19       -6.37      8.80 o 
  -4  12   1       48.94       35.33      9.02 o 
  -3  12   1      132.33      123.34     11.83 o 
  -2  12   1     5251.57     4899.14     66.69 o 
  -1  12   1       52.80       63.87     10.34 o 
   0  12   1    11684.34    11220.26    152.04 o 
   1  12   1      210.10      208.31     13.97 o 
   2  12   1     5198.24     4936.24     70.12 o 
   3  12   1       39.95       34.37     10.21 o 
   4  12   1       60.42       74.37     11.04 o 
   5  12   1        1.18       -1.18      9.10 o 
   6  12   1     1287.97     1350.81     35.78 o 
   7  12   1      240.43      245.61     18.61 o 
   8  12   1     3969.38     3837.28     71.82 o 
   9  12   1      574.96      605.90     26.83 o 
  10  12   1     1113.95     1134.12     48.55 o 
  11  12   1      455.25      441.27     30.95 o 
  12  12   1      153.50      165.57     30.53 o 
  13  12   1       48.12       52.31     26.24 o 
 -12  13   1       47.43       30.89     19.39 o 
 -11  13   1        3.50       15.34     16.46 o 
 -10  13   1       17.83       22.06     15.31 o 
  -9  13   1       22.04       23.97     14.83 o 
  -8  13   1        0.50        4.97     13.40 o 
  -7  13   1        3.26       24.65     14.16 o 
  -6  13   1      250.17      264.25     21.03 o 
  -5  13   1        0.15       19.00      9.82 o 
  -4  13   1      412.29      389.10     41.97 o 
  -3  13   1        5.11       56.46     12.19 o 
  -2  13   1       91.82       72.24     11.87 o 
  -1  13   1       47.31      180.24     14.06 o 
   0  13   1        9.68       94.55     12.19 o 
   1  13   1       33.69      107.94     15.60 o 
   2  13   1       27.51       15.24     12.11 o 
   3  13   1       22.13       53.03     12.79 o 
   4  13   1      648.67      656.87     24.96 o 
   5  13   1       12.81       22.91      9.42 o 
   6  13   1      243.97      211.40     17.88 o 
   7  13   1       22.25       13.01     14.54 o 
   8  13   1       46.51       57.53     15.88 o 
   9  13   1        1.27       12.48     14.77 o 
  10  13   1       15.76        1.59     15.64 o 
  11  13   1        0.04       11.17     16.99 o 
  12  13   1       43.07       50.02     21.82 o 
 -11  14   1      126.86      105.13     19.92 o 
 -10  14   1      113.37       90.33     18.30 o 
  -9  14   1      110.93       73.89     20.49 o 
  -8  14   1      458.55      492.44     25.69 o 
  -7  14   1        8.62       37.54     14.73 o 
  -6  14   1      184.95      202.93     17.95 o 
  -5  14   1       98.50       95.99     16.12 o 
  -4  14   1       14.31       14.89     11.12 o 
  -3  14   1     1115.39     1032.96     30.84 o 
  -2  14   1      620.45      661.18     26.27 o 
  -1  14   1      118.58      132.12     15.38 o 
   0  14   1      687.10      723.34     31.44 o 
   1  14   1      133.47      165.72     19.27 o 
   2  14   1      776.86      753.42     27.24 o 
   3  14   1     1109.47     1023.39     38.36 o 
   4  14   1       25.51       27.87     11.95 o 
   5  14   1      521.56      492.58     34.31 o 
   6  14   1      447.47      464.44     28.35 o 
   7  14   1       22.48       30.43     14.90 o 
   8  14   1      238.50      223.93     20.59 o 
   9  14   1       87.62       67.65     16.96 o 
  10  14   1       56.94       32.73     17.57 o 
  11  14   1       99.73       77.96     20.12 o 
 -10  15   1       12.47       29.06     15.93 o 
  -9  15   1       59.25       48.69     16.39 o 
  -8  15   1      169.47      156.85     19.02 o 
  -7  15   1      328.67      301.94     21.88 o 
  -6  15   1      260.03      276.82     25.02 o 
  -5  15   1       41.36       46.00     16.87 o 
  -4  15   1      729.25      754.56     31.61 o 
  -3  15   1      121.70      142.31     18.03 o 
  -2  15   1      689.05      689.45     29.74 o 
  -1  15   1       55.14       38.56     15.76 o 
   0  15   1       35.59       50.96     15.90 o 
   1  15   1       24.37       32.91     13.91 o 
   2  15   1     1037.42     1012.75     33.18 o 
   3  15   1       64.68       75.60     17.68 o 
   4  15   1     1117.37     1158.77     34.69 o 
   5  15   1       34.09       27.42     14.72 o 
   6  15   1      911.52      895.17     36.13 o 
   7  15   1      205.33      228.82     22.79 o 
   8  15   1      129.39      112.69     17.90 o 
   9  15   1       88.68       71.08     17.27 o 
  10  15   1      102.91       93.25     20.53 o 
  -9  16   1        0.07       14.98     16.40 o 
  -8  16   1       78.89      132.04     22.48 o 
  -7  16   1      307.63      281.61     26.96 o 
  -6  16   1        6.14        5.48     17.49 o 
  -5  16   1      303.18      300.45     26.33 o 
  -4  16   1      125.47      105.96     18.26 o 
  -3  16   1      826.61      857.82     34.54 o 
  -2  16   1      300.54      297.76     24.16 o 
  -1  16   1       13.83        1.96     14.96 o 
   0  16   1      359.72      356.25     25.46 o 
   1  16   1       20.31       33.85     15.61 o 
   2  16   1      265.52      244.33     24.18 o 
   3  16   1      565.39      557.03     27.93 o 
   4  16   1      147.59      158.74     18.74 o 
   5  16   1      695.34      726.61     34.28 o 
   6  16   1        1.00        9.74     16.85 o 
   7  16   1      283.10      255.98     23.96 o 
   8  16   1       32.95       46.57     21.16 o 
   9  16   1        2.23       10.91     17.96 o 
  -8  17   1      204.01      215.16     24.34 o 
  -7  17   1      508.89      498.99     31.07 o 
  -6  17   1       53.51       44.01     19.64 o 
  -5  17   1        1.17       -3.26     17.57 o 
  -4  17   1        4.56       27.80     17.89 o 
  -3  17   1      332.14      353.16     25.10 o 
  -2  17   1       29.97       39.16     16.14 o 
  -1  17   1     2152.14     2200.32     57.01 o 
   0  17   1       30.44        8.71     16.22 o 
   1  17   1     1909.27     1929.71     60.58 o 
   2  17   1       17.64        5.65     16.04 o 
   3  17   1      131.74      160.89     20.86 o 
   4  17   1        2.20        1.15     14.69 o 
   5  17   1      117.52       99.37     20.17 o 
   6  17   1       20.85       -1.17     16.93 o 
   7  17   1      558.60      583.59     33.64 o 
  -6  18   1        0.07       -8.10     17.96 o 
  -5  18   1      404.60      372.84     30.53 o 
  -4  18   1       79.67       35.01     19.38 o 
  -3  18   1      167.20      161.78     21.76 o 
  -2  18   1       20.25       25.46     17.54 o 
  -1  18   1       51.58       65.76     18.89 o 
   0  18   1       91.96       78.58     19.94 o 
   1  18   1      211.82      181.10     23.30 o 
   2  18   1      120.67       68.75     19.64 o 
   3  18   1      300.15      325.27     26.04 o 
   4  18   1       40.51       29.31     19.64 o 
   5  18   1      413.46      420.70     30.41 o 
   6  18   1        0.33        4.06     18.80 o 
  -3  19   1       91.42       87.39     20.97 o 
  -2  19   1       35.54       29.08     19.01 o 
  -1  19   1       17.70        4.67     17.98 o 
   0  19   1        4.32        7.08     18.27 o 
   1  19   1        5.18        3.96     17.66 o 
   2  19   1      297.40      296.91     27.98 o 
 -17   0   2      359.33      325.58     87.40 o 
 -16   0   2       21.66        2.01     36.18 o 
 -15   0   2       41.85        4.09     33.03 o 
 -14   0   2      128.89      110.54     36.90 o 
 -13   0   2      298.57      177.92     39.57 o 
 -12   0   2     1335.37     1260.94     60.76 o 
 -11   0   2     1852.42     1848.92     71.88 o 
 -10   0   2     4927.84     5140.89    120.37 o 
  -9   0   2     3675.53     3559.76     73.26 o 
  -8   0   2    11954.34    11405.20    185.95 o 
  -7   0   2     5227.21     4781.35    120.14 o 
  -6   0   2    15238.68    17006.54    522.47 o 
  -5   0   2        1.51       25.22     13.39 o 
  -4   0   2      421.58     2075.57    203.17 o 
  -3   0   2     4481.85     4320.56     84.95 o 
  -2   0   2    62551.36    65678.80   1382.73 o 
  -1   0   2       99.81       -9.51      4.76 o 
   1   0   2     5169.41     5347.92    119.09 o 
   2   0   2      305.20      192.99     30.48 o 
   3   0   2      102.09      117.63      8.45 o 
   4   0   2      235.55      246.26     31.76 o 
   5   0   2       57.84       67.41      9.98 o 
   6   0   2       52.29       35.05     13.76 o 
   7   0   2     3772.71     3735.06     77.09 o 
   8   0   2    13914.91    13783.58    282.67 o 
   9   0   2     5631.11     5279.03    125.44 o 
  10   0   2     5038.89     4559.20    132.25 o 
  11   0   2      992.34      957.45     55.11 o 
  12   0   2      361.03      369.37     54.33 o 
  13   0   2       11.69      -15.17     29.78 o 
  14   0   2        3.51      -28.09     30.66 o 
  15   0   2      511.13      536.33     67.82 o 
  16   0   2      115.82      175.42     52.55 o 
 -17   1   2       13.84       17.66     26.70 o 
 -16   1   2      160.64      197.30     33.63 o 
 -15   1   2      290.43      300.07     36.12 o 
 -14   1   2      337.06      369.29     35.65 o 
 -13   1   2     1117.10     1226.37     54.59 o 
 -12   1   2      167.14      149.80     20.07 o 
 -11   1   2      771.31      824.00     33.43 o 
 -10   1   2       87.08       96.81     13.35 o 
  -9   1   2      416.66      532.15     16.96 o 
  -8   1   2     7868.98     8019.77     95.90 o 
  -7   1   2      206.68      217.92     10.47 o 
  -6   1   2    27794.84    27858.49    303.78 o 
  -5   1   2     4494.05     4519.39     54.10 o 
  -4   1   2    46745.21    46751.73    553.92 o 
  -3   1   2     6409.05     6400.68    103.09 o 
  -2   1   2      237.21     3596.80    310.50 o 
  -1   1   2     7037.04     6847.28     79.50 o 
   0   1   2     6521.37     6167.55    140.59 o 
   1   1   2    12963.20    13994.96    264.63 o 
   2   1   2    16346.34    16939.21    231.31 o 
   3   1   2     1097.94      999.15     17.12 o 
   4   1   2     4620.29     4053.25     50.62 o 
   5   1   2     3503.30     3826.75     56.84 o 
   6   1   2    10994.03    10233.19    138.38 o 
   7   1   2      104.39      190.86     20.28 o 
   8   1   2     1246.60     1306.09     38.28 o 
   9   1   2       60.53      158.91     16.50 o 
  10   1   2      237.37      269.19     21.48 o 
  11   1   2      654.52      895.07     35.63 o 
  12   1   2      660.98      661.61     38.01 o 
  13   1   2     1437.69     1283.97     59.24 o 
  14   1   2      591.63      511.50     43.89 o 
  15   1   2      321.30      303.32     39.14 o 
  16   1   2      196.87      169.59     36.19 o 
 -16   2   2      171.04      198.29     34.71 o 
 -15   2   2      135.95      181.36     31.34 o 
 -14   2   2      618.68      691.56     45.38 o 
 -13   2   2      682.92      611.14     40.95 o 
 -12   2   2      670.25      715.19     40.15 o 
 -11   2   2      101.75      133.66     18.12 o 
 -10   2   2        0.42       -9.63      8.25 o 
  -9   2   2      294.66      332.42     20.78 o 
  -8   2   2      643.21      696.30     16.85 o 
  -7   2   2    13384.96    13851.79    155.99 o 
  -6   2   2     7431.35     7500.72     87.13 o 
  -5   2   2    37046.81    36518.63    416.40 o 
  -4   2   2       83.70      155.84      8.00 o 
  -3   2   2     4730.43     4637.42     61.87 o 
  -2   2   2    10589.52    11178.90    152.12 o 
  -1   2   2       56.51      111.78      6.09 o 
   0   2   2     4935.60     4814.90     54.02 o 
   1   2   2     7778.23     8569.87    104.76 o 
   2   2   2      277.62      332.18      7.36 o 
   3   2   2    17334.95    16782.81    192.23 o 
   4   2   2       30.58       29.76      5.02 o 
   5   2   2    21713.57    21446.07    241.81 o 
   6   2   2      175.31      152.24      7.30 o 
   7   2   2     2087.15     1969.85     33.77 o 
   8   2   2      326.67      340.65     14.26 o 
   9   2   2       82.93      107.15     11.24 o 
  10   2   2       56.46       82.29     15.16 o 
  11   2   2     1615.83     1541.57     52.99 o 
  12   2   2      976.72     1000.61     50.61 o 
  13   2   2     1233.74     1202.77     58.23 o 
  14   2   2      849.92      920.19     55.41 o 
  15   2   2       96.97       95.95     40.12 o 
  16   2   2      123.48       83.82     30.80 o 
 -16   3   2        6.57       10.95     40.16 o 
 -15   3   2       81.33       81.67     27.70 o 
 -14   3   2      101.76      107.90     26.04 o 
 -13   3   2      124.02      218.01     28.63 o 
 -12   3   2      348.16      397.29     43.92 o 
 -11   3   2      951.74     1028.60     54.63 o 
 -10   3   2      575.36      556.49     26.77 o 
  -9   3   2     4788.09     4836.02     69.47 o 
  -8   3   2      238.30      230.14     11.52 o 
  -7   3   2     5812.85     5814.03     64.50 o 
  -6   3   2     1570.51     1430.77     19.48 o 
  -5   3   2     5821.70     6025.27     65.42 o 
  -4   3   2     8338.93     7730.93     89.59 o 
  -3   3   2     6165.10     6123.33     93.49 o 
  -2   3   2    48108.77    49769.45    496.04 o 
  -1   3   2    68529.27    71344.46    692.08 o 
   0   3   2    13215.69    14922.08    254.65 o 
   1   3   2       25.82       38.23      3.38 o 
   2   3   2    11066.39    10454.06    111.66 o 
   3   3   2      247.99      233.18      6.09 o 
   4   3   2     4417.17     4024.05     41.94 o 
   5   3   2     6338.73     6776.23     72.44 o 
   6   3   2     2930.88     2941.85     35.82 o 
   7   3   2     1660.02     1931.02     29.52 o 
   8   3   2      251.99      232.74     13.45 o 
   9   3   2     2186.07     2004.91     51.01 o 
  10   3   2     2055.19     1920.49     50.51 o 
  11   3   2       20.35      121.12     21.86 o 
  12   3   2      345.49      358.36     34.99 o 
  13   3   2       29.39       76.26     25.44 o 
  14   3   2       10.28       -3.60     22.38 o 
  15   3   2      160.57      203.28     36.05 o 
  16   3   2       42.67       35.63     27.88 o 
 -16   4   2        0.24        5.69     24.73 o 
 -15   4   2       11.05       40.00     24.09 o 
 -14   4   2       66.23      109.44     26.40 o 
 -13   4   2        0.45      -10.78     18.67 o 
 -12   4   2       88.14      118.75     27.09 o 
 -11   4   2      130.11      111.36     19.91 o 
 -10   4   2      377.50      429.26     19.63 o 
  -9   4   2      453.72      441.59     14.47 o 
  -8   4   2       76.45      147.53     12.73 o 
  -7   4   2      173.51      207.52      7.79 o 
  -6   4   2       43.04      189.22     14.38 o 
  -5   4   2     1509.64     1457.12     32.67 o 
  -4   4   2       94.37      974.09     42.38 o 
  -3   4   2     7958.84     8644.30     80.82 o 
  -2   4   2     1285.69     3781.37     97.54 o 
  -1   4   2    69913.63    72641.17    666.29 o 
   0   4   2      558.91     2302.73    206.36 o 
   1   4   2    10217.05    10003.08    100.16 o 
   2   4   2     3242.51     3160.71     53.75 o 
   3   4   2       21.70       10.80      3.91 o 
   4   4   2       86.27      147.80      8.22 o 
   5   4   2     6963.30     7241.49     70.16 o 
   6   4   2      654.16      683.83     12.75 o 
   7   4   2      980.14     1078.00     17.61 o 
   8   4   2       29.88       45.08      9.42 o 
   9   4   2       87.32       76.21     13.39 o 
  10   4   2      239.40      281.12     29.57 o 
  11   4   2        2.66        5.75     16.35 o 
  12   4   2       52.66       76.82     20.93 o 
  13   4   2        0.03      -23.87     19.86 o 
  14   4   2        3.51        3.37     22.40 o 
  15   4   2        0.46      -18.55     24.57 o 
  16   4   2        0.21       24.88     26.56 o 
 -16   5   2       70.20       66.64     28.76 o 
 -15   5   2       45.38       66.63     27.23 o 
 -14   5   2       57.01       31.28     22.78 o 
 -13   5   2       41.20       50.48     21.74 o 
 -12   5   2      886.14      882.00     39.20 o 
 -11   5   2     2288.76     2196.02     59.97 o 
 -10   5   2     1376.78     1361.97     35.00 o 
  -9   5   2     8590.54     8816.44    110.12 o 
  -8   5   2     1083.94     1058.35     18.93 o 
  -7   5   2     4263.90     4448.31     51.81 o 
  -6   5   2        5.62        2.79      4.94 o 
  -5   5   2     1324.01     1604.83     22.25 o 
  -4   5   2     2282.30     2625.87     45.93 o 
  -3   5   2    25933.80    26787.68    213.09 o 
  -2   5   2      447.28      497.30      8.25 o 
  -1   5   2    36263.29    35380.62    330.55 o 
   0   5   2       43.92       91.07      5.98 o 
   1   5   2    20359.41    20302.21    194.35 o 
   2   5   2      863.72      792.11     12.59 o 
   3   5   2    11964.65    13026.27    120.46 o 
   4   5   2      400.20      366.78      8.61 o 
   5   5   2     1652.69     1738.82     21.89 o 
   6   5   2      213.21      220.42      9.27 o 
   7   5   2     3535.34     3686.49     44.73 o 
   8   5   2     1178.89     1166.47     22.66 o 
   9   5   2     2946.71     2957.45     57.08 o 
  10   5   2     2263.27     2100.64     58.46 o 
  11   5   2      672.33      748.17     48.01 o 
  12   5   2     1033.34      919.86     41.77 o 
  13   5   2        5.85       -0.75     17.87 o 
  14   5   2        9.67       -0.73     19.77 o 
  15   5   2      154.05      168.29     33.18 o 
  16   5   2      291.97      370.45     43.52 o 
 -16   6   2      260.24      229.88     36.00 o 
 -15   6   2      392.72      450.82     41.95 o 
 -14   6   2      406.02      383.83     37.42 o 
 -13   6   2      548.46      605.96     35.45 o 
 -12   6   2     1055.49     1049.39     57.25 o 
 -11   6   2      320.25      345.79     26.16 o 
 -10   6   2      111.13      123.92     18.48 o 
  -9   6   2      767.94      821.81     25.81 o 
  -8   6   2       31.58       69.60     10.47 o 
  -7   6   2     4772.23     4550.00     57.47 o 
  -6   6   2      765.68      758.08     15.02 o 
  -5   6   2    19473.36    19026.82    167.32 o 
  -4   6   2      919.58     1066.75     14.91 o 
  -3   6   2    49450.91    50943.23    397.02 o 
  -2   6   2     1739.07     1745.16     19.83 o 
  -1   6   2     2035.91     2031.57     32.99 o 
   0   6   2     2817.14     2799.86     34.25 o 
   1   6   2     7051.97     6630.98     68.29 o 
   2   6   2     3840.78     3976.96     43.53 o 
   3   6   2    19227.44    18200.61    171.69 o 
   4   6   2     6714.95     7211.30     66.23 o 
   5   6   2     7569.39     7276.64     70.43 o 
   6   6   2     1290.14     1351.59     19.45 o 
   7   6   2     5113.39     4983.30     63.12 o 
   8   6   2      350.70      338.63     17.84 o 
   9   6   2      200.58      260.62     20.79 o 
  10   6   2      239.37      364.71     26.88 o 
  11   6   2      571.88      635.28     39.79 o 
  12   6   2     1133.47     1058.56     45.38 o 
  13   6   2      168.94      147.50     25.00 o 
  14   6   2      404.38      461.37     36.39 o 
  15   6   2      111.84      113.11     23.03 o 
 -15   7   2      156.01      163.42     27.01 o 
 -14   7   2      286.46      327.50     33.68 o 
 -13   7   2      733.40      831.03     46.91 o 
 -12   7   2      163.73      108.45     20.96 o 
 -11   7   2     1262.60     1273.48     54.42 o 
 -10   7   2       32.56       47.54     14.61 o 
  -9   7   2      512.76      511.13     21.42 o 
  -8   7   2     2866.99     2859.63     58.93 o 
  -7   7   2       12.20        3.82      6.23 o 
  -6   7   2     8810.76     8740.25     83.98 o 
  -5   7   2     1230.00     1304.24     18.11 o 
  -4   7   2    40846.77    40798.47    311.13 o 
  -3   7   2     8323.22     7968.49     64.92 o 
  -2   7   2     4392.00     4128.65     44.32 o 
  -1   7   2      464.19      380.43      9.41 o 
   0   7   2       72.42       76.24      8.88 o 
   1   7   2     3426.24     3335.85     40.67 o 
   2   7   2    10491.69    10138.38    101.57 o 
   3   7   2     1157.22     1163.45     20.77 o 
   4   7   2    18156.93    17756.59    157.24 o 
   5   7   2      361.82      415.58      9.85 o 
   6   7   2     8081.80     7931.64     83.15 o 
   7   7   2       28.02      114.08     16.29 o 
   8   7   2       77.37       94.42     11.78 o 
   9   7   2      193.52      302.76     18.28 o 
  10   7   2        0.05        8.76     11.06 o 
  11   7   2     1956.59     1952.73     52.89 o 
  12   7   2      100.18       93.08     22.01 o 
  13   7   2      919.08      912.93     41.54 o 
  14   7   2      168.35      185.76     24.31 o 
  15   7   2      381.17      398.10     45.16 o 
 -15   8   2       19.23       27.61     24.84 o 
 -14   8   2        0.04       -0.25     19.85 o 
 -13   8   2       77.58       62.65     23.66 o 
 -12   8   2      799.83      736.82     37.98 o 
 -11   8   2      871.22      869.59     42.86 o 
 -10   8   2     4149.87     4076.04     92.26 o 
  -9   8   2     1175.58     1156.96     32.46 o 
  -8   8   2     6549.26     6666.51     85.96 o 
  -7   8   2      389.30      421.82     12.79 o 
  -6   8   2     2860.13     3022.51     39.48 o 
  -5   8   2       81.70       83.76      5.67 o 
  -4   8   2     4358.71     5184.18     64.99 o 
  -3   8   2      907.20      906.37     14.74 o 
  -2   8   2    18994.36    19205.82    170.25 o 
  -1   8   2        5.91       -2.59      3.74 o 
   0   8   2    25175.01    25263.64    241.25 o 
   1   8   2       73.71       59.74      6.09 o 
   2   8   2    12997.75    13149.85    140.44 o 
   3   8   2      353.65      392.88     11.33 o 
   4   8   2       64.63      112.03     15.39 o 
   5   8   2        0.17        5.90      5.49 o 
   6   8   2     2114.85     2296.00     34.30 o 
   7   8   2      632.18      639.67     20.87 o 
   8   8   2     1998.17     1916.06     40.39 o 
   9   8   2     1779.78     1770.67     42.04 o 
  10   8   2     3518.99     3246.87     63.79 o 
  11   8   2     1163.19     1106.41     39.76 o 
  12   8   2      219.63      239.60     25.19 o 
  13   8   2       56.40       48.55     19.65 o 
  14   8   2       48.90       51.90     21.17 o 
  15   8   2       67.20       78.90     23.94 o 
 -15   9   2       61.71       96.41     20.95 o 
 -14   9   2      120.74      113.67     21.71 o 
 -13   9   2       59.45       48.62     25.39 o 
 -12   9   2      147.25      154.76     20.37 o 
 -11   9   2      150.34      227.25     20.89 o 
 -10   9   2       25.87       31.57     11.69 o 
  -9   9   2      118.57      126.78     15.29 o 
  -8   9   2      108.54      119.86     17.26 o 
  -7   9   2      148.60      134.60     11.78 o 
  -6   9   2     2299.49     2214.76     26.07 o 
  -5   9   2        2.15        8.19      4.65 o 
  -4   9   2     1814.19     1790.78     20.73 o 
  -3   9   2       40.65       68.20      7.13 o 
  -2   9   2     1825.95     2016.57     26.34 o 
  -1   9   2      681.44      697.31     15.80 o 
   0   9   2      193.48      239.25     10.16 o 
   1   9   2     2810.22     2644.67     34.73 o 
   2   9   2     4685.25     4500.52     52.37 o 
   3   9   2     1041.14     1095.98     20.48 o 
   4   9   2     2364.66     2307.92     33.89 o 
   5   9   2      113.34      172.10     12.54 o 
   6   9   2     3335.45     3242.95     49.56 o 
   7   9   2       57.79      182.11     18.31 o 
   8   9   2      659.57      681.96     29.03 o 
   9   9   2       52.60      164.15     17.35 o 
  10   9   2       45.90       28.38     15.15 o 
  11   9   2      138.77      195.79     19.06 o 
  12   9   2      259.71      288.74     27.24 o 
  13   9   2      235.90      227.13     26.76 o 
  14   9   2       45.75       37.96     20.99 o 
 -14  10   2       23.21       45.90     20.29 o 
 -13  10   2      107.66       89.86     20.36 o 
 -12  10   2       44.93       40.34     16.74 o 
 -11  10   2      331.42      341.50     24.46 o 
 -10  10   2      118.16       84.84     14.33 o 
  -9  10   2      214.37      176.52     16.90 o 
  -8  10   2      287.88      267.79     18.18 o 
  -7  10   2      169.06      227.22     20.38 o 
  -6  10   2     1109.40     1142.37     23.88 o 
  -5  10   2     2790.18     2842.67     43.65 o 
  -4  10   2      189.08      193.03      9.97 o 
  -3  10   2     3527.09     3291.43     44.13 o 
  -2  10   2     1444.06     1375.76     21.58 o 
  -1  10   2      160.02      150.46      9.56 o 
   0  10   2     2570.38     2444.37     35.54 o 
   1  10   2     2236.93     2270.04     35.51 o 
   2  10   2      440.09      470.05     17.23 o 
   3  10   2     3371.54     3319.54     54.36 o 
   4  10   2      208.63      239.10     12.87 o 
   5  10   2     2533.14     2461.31     49.93 o 
   6  10   2     1229.29     1150.74     27.60 o 
   7  10   2       38.21       35.38     12.79 o 
   8  10   2      401.28      398.79     21.49 o 
   9  10   2      244.39      244.53     21.72 o 
  10  10   2       13.79        3.65     14.00 o 
  11  10   2      395.59      359.77     25.51 o 
  12  10   2      347.96      352.20     29.77 o 
  13  10   2       18.20       15.23     19.41 o 
  14  10   2      186.46      172.82     27.16 o 
 -14  11   2      109.52      124.99     23.74 o 
 -13  11   2       64.15       82.09     20.82 o 
 -12  11   2      469.16      504.13     43.50 o 
 -11  11   2        3.17       31.83     17.14 o 
 -10  11   2       18.65       12.93     12.82 o 
  -9  11   2      194.84      217.89     22.47 o 
  -8  11   2      189.04      203.24     16.10 o 
  -7  11   2      728.60      706.29     23.93 o 
  -6  11   2     2505.23     2340.23     56.60 o 
  -5  11   2     2419.32     2271.90     36.14 o 
  -4  11   2     3318.68     3283.14     44.38 o 
  -3  11   2        0.94       -0.69      6.56 o 
  -2  11   2     1616.82     1557.10     29.49 o 
  -1  11   2     2267.80     2202.95     45.65 o 
   0  11   2        0.71       21.82      7.55 o 
   1  11   2      651.43      664.19     19.28 o 
   2  11   2     1369.54     1373.01     28.37 o 
   3  11   2       35.82       28.68      8.07 o 
   4  11   2     3794.57     3541.17     62.73 o 
   5  11   2      146.14      179.37     13.33 o 
   6  11   2     1315.05     1249.85     29.11 o 
   7  11   2     1179.43     1237.08     35.27 o 
   8  11   2       91.78       65.76     14.55 o 
   9  11   2      354.40      364.15     22.73 o 
  10  11   2      173.91      159.15     19.74 o 
  11  11   2       18.27       20.72     16.63 o 
  12  11   2      295.46      329.61     33.75 o 
  13  11   2        0.60       15.28     21.46 o 
 -13  12   2       12.58       14.07     19.23 o 
 -12  12   2      242.41      260.68     26.29 o 
 -11  12   2        4.35       16.14     14.37 o 
 -10  12   2      108.84      165.09     17.94 o 
  -9  12   2      410.72      401.43     27.42 o 
  -8  12   2        0.12       19.14     13.06 o 
  -7  12   2      333.30      368.30     20.42 o 
  -6  12   2      121.31      146.72     15.05 o 
  -5  12   2     1107.08     1106.88     25.94 o 
  -4  12   2      599.49      833.11     29.59 o 
  -3  12   2      553.86      532.22     15.99 o 
  -2  12   2     1129.93     1474.83     31.64 o 
  -1  12   2      502.66      524.73     18.79 o 
   0  12   2      865.14     1152.55     29.20 o 
   1  12   2       50.10       52.58      9.67 o 
   2  12   2       54.82      125.71     13.27 o 
   3  12   2     1307.43     1219.15     31.37 o 
   4  12   2      174.52      169.26     13.11 o 
   5  12   2      949.84      946.86     26.29 o 
   6  12   2       30.57       33.33     11.64 o 
   7  12   2      487.06      510.39     24.27 o 
   8  12   2      208.61      252.89     20.32 o 
   9  12   2       55.62       60.07     16.26 o 
  10  12   2      383.41      385.42     26.69 o 
  11  12   2       18.03       34.66     17.72 o 
  12  12   2      221.66      206.22     27.45 o 
  13  12   2        0.71       19.96     21.75 o 
 -12  13   2      112.24       78.19     20.24 o 
 -11  13   2      199.22      183.71     20.73 o 
 -10  13   2      367.58      367.45     23.26 o 
  -9  13   2     1635.54     1711.09     43.68 o 
  -8  13   2      663.43      616.64     32.29 o 
  -7  13   2     1691.90     1741.87     42.96 o 
  -6  13   2      163.43      198.23     20.80 o 
  -5  13   2      456.75      469.27     21.55 o 
  -4  13   2        4.82       11.99      8.34 o 
  -3  13   2     2752.24     2666.19     50.26 o 
  -2  13   2       29.79       22.40     10.46 o 
  -1  13   2     7131.91     6870.43     91.39 o 
   0  13   2       35.02       39.53     11.13 o 
   1  13   2     5673.00     5474.46     85.31 o 
   2  13   2      173.92      149.91     14.53 o 
   3  13   2     1295.96     1205.29     33.96 o 
   4  13   2       38.38       47.42     12.36 o 
   5  13   2      197.19      275.28     17.14 o 
   6  13   2      154.21      151.36     15.52 o 
   7  13   2     2490.82     2537.67     51.59 o 
   8  13   2      693.69      696.27     29.48 o 
   9  13   2      922.00      918.92     36.94 o 
  10  13   2      536.11      603.98     39.35 o 
  11  13   2      369.55      368.21     26.89 o 
  12  13   2      114.22       92.98     21.52 o 
 -11  14   2        3.30       -7.59     15.96 o 
 -10  14   2      119.32      127.55     18.47 o 
  -9  14   2       89.78       72.25     16.69 o 
  -8  14   2        0.01        5.99     14.20 o 
  -7  14   2     1220.13     1153.17     35.49 o 
  -6  14   2      311.46      307.50     20.32 o 
  -5  14   2     1134.01     1075.21     35.98 o 
  -4  14   2      185.96      163.90     20.68 o 
  -3  14   2     2045.54     1980.64     43.49 o 
  -2  14   2      387.70      349.92     20.69 o 
  -1  14   2       33.67       50.02     11.87 o 
   0  14   2      207.03      169.15     19.55 o 
   1  14   2      919.92      925.05     34.78 o 
   2  14   2      347.09      373.30     21.86 o 
   3  14   2     2274.24     2159.85     43.99 o 
   4  14   2      103.81      141.98     15.45 o 
   5  14   2     2741.91     2599.72     52.22 o 
   6  14   2       83.97       96.56     17.55 o 
   7  14   2     1473.10     1426.77     37.64 o 
   8  14   2        3.02       -0.19     13.96 o 
   9  14   2       68.14       33.60     15.57 o 
  10  14   2      104.66      112.57     20.21 o 
  11  14   2       51.33       51.18     18.87 o 
 -10  15   2       14.40       35.19     16.06 o 
  -9  15   2       52.15       42.65     16.32 o 
  -8  15   2      158.28      181.88     19.53 o 
  -7  15   2        5.59        8.00     14.11 o 
  -6  15   2      618.58      627.69     35.03 o 
  -5  15   2       99.54       88.85     18.40 o 
  -4  15   2      628.13      654.30     30.30 o 
  -3  15   2      205.32      156.94     18.66 o 
  -2  15   2      880.33      830.68     32.08 o 
  -1  15   2       86.81       65.79     16.88 o 
   0  15   2        0.03        7.47     14.28 o 
   1  15   2      262.99      257.64     22.76 o 
   2  15   2      536.92      584.13     26.54 o 
   3  15   2       83.15       63.14     14.55 o 
   4  15   2     2064.78     2070.87     47.19 o 
   5  15   2      182.74      146.39     19.10 o 
   6  15   2     1333.71     1257.35     46.78 o 
   7  15   2        4.55       14.34     15.86 o 
   8  15   2      115.05      107.47     19.50 o 
   9  15   2       64.86       68.32     20.99 o 
  10  15   2       39.76       -4.04     17.06 o 
  -9  16   2      123.05      113.36     19.12 o 
  -8  16   2      818.37      870.26     39.19 o 
  -7  16   2       59.00       33.40     17.99 o 
  -6  16   2      457.43      456.71     30.24 o 
  -5  16   2        1.40       -8.67     18.45 o 
  -4  16   2      360.10      394.35     26.09 o 
  -3  16   2       93.02      115.06     18.88 o 
  -2  16   2      918.37     1014.01     36.60 o 
  -1  16   2      110.09      120.28     19.82 o 
   0  16   2     2004.34     1949.37     54.59 o 
   1  16   2       16.47       10.57     14.57 o 
   2  16   2      669.22      746.68     33.43 o 
   3  16   2      232.22      253.01     21.20 o 
   4  16   2       26.96       25.03     14.44 o 
   5  16   2       64.37       92.39     19.67 o 
   6  16   2      791.54      830.29     36.83 o 
   7  16   2       19.77        8.56     16.59 o 
   8  16   2      493.94      444.55     31.67 o 
   9  16   2      183.56      182.95     25.04 o 
  -8  17   2        2.26       15.70     19.21 o 
  -7  17   2        0.01       -0.01     18.25 o 
  -6  17   2       48.01       60.40     20.45 o 
  -5  17   2        2.96       22.36     18.28 o 
  -4  17   2      111.32      111.16     21.85 o 
  -3  17   2        0.92       -7.53     15.63 o 
  -2  17   2       19.21       50.25     17.79 o 
  -1  17   2        3.48       53.65     19.28 o 
   0  17   2       43.29       50.55     17.81 o 
   1  17   2        6.03       26.22     17.47 o 
   2  17   2      150.53      124.63     20.85 o 
   3  17   2       18.71       22.74     16.05 o 
   4  17   2        0.40        4.96     14.40 o 
   5  17   2        3.47       14.17     17.56 o 
   6  17   2       37.35       31.56     18.53 o 
   7  17   2        0.98       15.20     17.62 o 
  -6  18   2       61.05       49.37     19.89 o 
  -5  18   2       99.16      121.52     24.89 o 
  -4  18   2       28.58        4.69     17.55 o 
  -3  18   2       30.97       14.41     16.24 o 
  -2  18   2      126.93      145.22     20.53 o 
  -1  18   2       14.56       -6.04     16.70 o 
   0  18   2      411.00      459.64     30.80 o 
   1  18   2       82.20       82.90     20.21 o 
   2  18   2       56.23       86.16     20.62 o 
   3  18   2      100.36       90.38     19.79 o 
   4  18   2        0.71      -28.64     16.42 o 
   5  18   2       27.93       18.02     19.38 o 
  -3  19   2        0.92        0.04     19.29 o 
  -2  19   2      119.74      105.40     21.93 o 
  -1  19   2        5.15        2.08     18.13 o 
   0  19   2        0.04       30.79     18.30 o 
   1  19   2        0.01       31.28     18.78 o 
   2  19   2      289.07      302.93     29.09 o 
 -17   1   3       35.09       29.91     26.28 o 
 -16   1   3       50.82       67.90     28.01 o 
 -15   1   3      113.21      145.21     29.88 o 
 -14   1   3       69.81       15.30     21.73 o 
 -13   1   3      256.45      242.32     30.46 o 
 -12   1   3      794.42      776.00     37.47 o 
 -11   1   3     1112.58     1153.63     31.97 o 
 -10   1   3     1368.49     1384.82     33.64 o 
  -9   1   3     6565.33     6731.31    103.76 o 
  -8   1   3      975.90      919.28     24.44 o 
  -7   1   3    16640.50    16822.35    187.90 o 
  -6   1   3     1999.58     2050.55     31.52 o 
  -5   1   3        0.41     1039.19     55.43 o 
  -4   1   3    10190.31    10169.96    127.55 o 
  -3   1   3    10677.30    11853.88    169.86 o 
  -2   1   3      137.63      158.04      3.89 o 
  -1   1   3    11850.22    11638.35    234.62 o 
   0   1   3       79.40        4.98      2.15 o 
   1   1   3    67046.27    67829.77    836.00 o 
   2   1   3      653.86      698.18     12.96 o 
   3   1   3     3269.90     3253.78     41.21 o 
   4   1   3     5375.63     5231.60     64.01 o 
   5   1   3      966.28     1048.94     18.33 o 
   6   1   3      120.53      153.19      8.99 o 
   7   1   3     8164.32     7975.33    104.47 o 
   8   1   3     1760.21     1888.32     34.40 o 
   9   1   3     3561.90     3422.43     56.51 o 
  10   1   3     1709.19     1821.84     46.13 o 
  11   1   3      892.63      867.78     39.89 o 
  12   1   3      712.07      756.52     46.48 o 
  13   1   3       85.72      107.26     27.78 o 
  14   1   3        2.79       18.13     25.72 o 
  15   1   3      165.57      147.94     32.64 o 
  16   1   3      123.46      119.10     33.12 o 
 -17   2   3       62.01       45.24     33.52 o 
 -16   2   3      238.09      209.49     34.06 o 
 -15   2   3      554.16      588.30     45.51 o 
 -14   2   3      838.29      834.72     59.74 o 
 -13   2   3      653.69      641.19     41.40 o 
 -12   2   3      542.77      670.53     35.07 o 
 -11   2   3        5.72       -2.28      9.83 o 
 -10   2   3      517.89      511.00     20.31 o 
  -9   2   3     1360.73     1313.99     36.32 o 
  -8   2   3      314.47      348.40     11.92 o 
  -7   2   3    19851.12    19488.53    215.73 o 
  -6   2   3      213.11      202.64      8.17 o 
  -5   2   3    25902.63    25747.53    335.81 o 
  -4   2   3     6212.19     6312.21     89.19 o 
  -3   2   3     3285.99     3183.64     44.86 o 
  -2   2   3      183.25      217.55      5.41 o 
  -1   2   3     3700.23     4215.74     94.50 o 
   0   2   3     7991.83     9029.44     99.02 o 
   1   2   3      290.65      438.87     10.85 o 
   2   2   3     3209.79     3051.67     58.94 o 
   3   2   3    16494.32    15802.02    170.54 o 
   4   2   3     2281.61     2375.60     34.48 o 
   5   2   3    16477.04    16058.06    175.28 o 
   6   2   3     3057.29     2992.52     42.13 o 
   7   2   3     2720.05     2796.18     44.21 o 
   8   2   3      508.27      474.17     16.63 o 
   9   2   3      154.97      143.93     12.41 o 
  10   2   3     1013.23      970.27     31.43 o 
  11   2   3      316.47      415.76     31.72 o 
  12   2   3     1857.97     1666.48     66.41 o 
  13   2   3      539.80      595.04     44.35 o 
  14   2   3      794.79      734.52     51.93 o 
  15   2   3      237.85      266.67     41.67 o 
  16   2   3       92.84      102.33     32.98 o 
 -16   3   3      218.13      140.65     31.43 o 
 -15   3   3      464.75      422.56     39.36 o 
 -14   3   3      382.17      325.56     34.01 o 
 -13   3   3      804.90      846.98     46.33 o 
 -12   3   3       35.13       36.69     20.83 o 
 -11   3   3     1117.28     1072.85     30.83 o 
 -10   3   3      651.26      651.05     29.40 o 
  -9   3   3     2023.88     1883.87     30.32 o 
  -8   3   3     2892.62     2806.07     36.52 o 
  -7   3   3       19.55      110.09     15.16 o 
  -6   3   3    15987.86    15461.67    174.48 o 
  -5   3   3     1182.18     2029.97     75.87 o 
  -4   3   3    16458.03    16174.11    185.39 o 
  -3   3   3     6594.14     7190.01     73.60 o 
  -2   3   3    33247.00    34678.33    343.28 o 
  -1   3   3    23619.20    29589.06    502.63 o 
   0   3   3    11112.76    12004.15    116.25 o 
   1   3   3     1778.56     1697.00     28.99 o 
   2   3   3    10289.49     9228.34    102.56 o 
   3   3   3     2172.56     2165.15     25.36 o 
   4   3   3     6189.13     5151.02     58.78 o 
   5   3   3     1228.69     1266.74     19.21 o 
   6   3   3    11985.83    11858.10    133.50 o 
   7   3   3      347.05      330.27     10.05 o 
   8   3   3      920.91      901.01     22.58 o 
   9   3   3     3187.49     3086.41     56.91 o 
  10   3   3      215.71      232.57     30.43 o 
  11   3   3     1477.37     1431.72     45.32 o 
  12   3   3      359.96      385.16     36.54 o 
  13   3   3     1294.08     1221.39     59.05 o 
  14   3   3      381.29      339.89     45.35 o 
  15   3   3      186.38      112.71     33.19 o 
  16   3   3      184.81      216.98     38.30 o 
 -16   4   3       11.58       -1.06     23.95 o 
 -15   4   3       87.11      105.63     27.81 o 
 -14   4   3       38.30      109.96     24.92 o 
 -13   4   3      103.64       63.99     22.36 o 
 -12   4   3     1484.97     1528.54     59.35 o 
 -11   4   3     1647.73     1542.00     45.58 o 
 -10   4   3     9268.31     9392.83    124.45 o 
  -9   4   3     3468.08     3466.08     45.44 o 
  -8   4   3    19715.26    20302.27    226.01 o 
  -7   4   3     1694.25     1658.77     23.31 o 
  -6   4   3     8767.00     8122.75     87.70 o 
  -5   4   3       79.74      153.46     12.88 o 
  -4   4   3    22581.72    23486.99    227.33 o 
  -3   4   3      601.77      818.85     13.99 o 
  -2   4   3   123728.84   123915.14   1006.41 o 
  -1   4   3      694.11     2543.89    550.05 o 
   0   4   3    71199.50    69849.34    631.01 o 
   1   4   3        5.80        4.67      3.35 o 
   2   4   3    13634.29    12941.87    118.93 o 
   3   4   3       31.09       27.29      3.40 o 
   4   4   3     2168.65     2065.89     28.98 o 
   5   4   3       80.14       79.99      5.12 o 
   6   4   3     8309.86     9090.82     90.15 o 
   7   4   3     1099.59     1100.31     19.52 o 
   8   4   3     5292.30     5465.76     82.42 o 
   9   4   3     4048.96     4212.62     78.18 o 
  10   4   3     3818.77     3925.11    102.79 o 
  11   4   3     2503.81     2568.54     94.49 o 
  12   4   3     1218.30     1202.52     55.86 o 
  13   4   3       42.09      -23.51     20.65 o 
  14   4   3       11.75       18.95     28.64 o 
  15   4   3      344.44      369.56     43.03 o 
  16   4   3      192.48      126.35     34.47 o 
 -16   5   3      233.49      220.57     34.62 o 
 -15   5   3      159.73      153.68     28.84 o 
 -14   5   3      514.46      520.94     54.62 o 
 -13   5   3      370.53      357.73     33.11 o 
 -12   5   3      143.22      143.43     25.14 o 
 -11   5   3      956.53      966.90     38.32 o 
 -10   5   3       18.01       12.80      9.36 o 
  -9   5   3      761.53      885.84     19.34 o 
  -8   5   3     4785.16     4612.87     56.07 o 
  -7   5   3        3.98       70.86      9.75 o 
  -6   5   3     4403.43     4299.75     51.54 o 
  -5   5   3     3154.02     4072.17     96.23 o 
  -4   5   3    19840.00    19945.10    169.95 o 
  -3   5   3     5522.73     6547.14     56.88 o 
  -2   5   3      906.38     1090.19     13.68 o 
  -1   5   3     5868.72     8029.92    180.50 o 
   0   5   3     1587.26     1582.48     19.66 o 
   1   5   3     1284.77     1601.80     34.45 o 
   2   5   3     2483.94     2294.34     27.67 o 
   3   5   3     1563.39     1546.93     19.45 o 
   4   5   3    21007.83    20978.43    209.85 o 
   5   5   3        8.45       10.78      4.28 o 
   6   5   3     3034.02     2984.84     33.56 o 
   7   5   3      152.20      174.11      9.39 o 
   8   5   3     1579.22     1734.75     34.10 o 
   9   5   3      479.33      470.93     21.29 o 
  10   5   3       73.95      150.18     19.29 o 
  11   5   3     1540.68     1379.69     49.14 o 
  12   5   3       41.53       74.12     21.07 o 
  13   5   3      280.64      284.41     29.11 o 
  14   5   3      198.04      221.76     28.92 o 
  15   5   3       34.68       48.00     23.22 o 
 -16   6   3       91.92       72.23     29.10 o 
 -15   6   3       76.11       72.94     27.64 o 
 -14   6   3      215.14      194.17     29.78 o 
 -13   6   3      589.21      574.66     34.46 o 
 -12   6   3      106.09      103.14     20.49 o 
 -11   6   3      932.57      837.63     57.17 o 
 -10   6   3        4.18       14.73     14.10 o 
  -9   6   3        0.48       -4.90      7.22 o 
  -8   6   3     1363.75     1428.60     23.95 o 
  -7   6   3     2149.29     1949.05     48.14 o 
  -6   6   3     1401.47     1277.38     20.33 o 
  -5   6   3     9090.41     8970.13     81.48 o 
  -4   6   3     5458.45     5253.32     47.17 o 
  -3   6   3    29208.14    30694.27    247.55 o 
  -2   6   3     7070.16     7218.31     61.09 o 
  -1   6   3      346.64      418.97     15.13 o 
   0   6   3     1129.08     1059.93     18.14 o 
   1   6   3     4086.92     3769.83     42.50 o 
   2   6   3      885.65      771.94     13.91 o 
   3   6   3    19525.81    19136.02    181.66 o 
   4   6   3      103.62       57.89      6.71 o 
   5   6   3     5090.11     4866.70     53.23 o 
   6   6   3      593.23      558.25     12.71 o 
   7   6   3     1317.62     1211.27     35.66 o 
   8   6   3      674.54      622.58     20.30 o 
   9   6   3      851.07      861.57     26.60 o 
  10   6   3      669.91      629.91     29.25 o 
  11   6   3      432.35      381.52     25.44 o 
  12   6   3      280.30      277.13     36.33 o 
  13   6   3      155.25      150.50     21.93 o 
  14   6   3      213.34      230.46     25.16 o 
  15   6   3        1.87        7.97     19.92 o 
 -15   7   3      134.46      129.06     26.26 o 
 -14   7   3      169.39      176.96     33.34 o 
 -13   7   3       37.97       41.00     19.31 o 
 -12   7   3      359.80      385.11     28.44 o 
 -11   7   3      295.04      268.01     24.65 o 
 -10   7   3      262.70      279.29     20.04 o 
  -9   7   3     1299.00     1439.67     29.54 o 
  -8   7   3      361.40      331.43     11.62 o 
  -7   7   3     2611.40     2796.75     35.37 o 
  -6   7   3     2997.48     2810.94     30.65 o 
  -5   7   3      209.74      389.72     23.45 o 
  -4   7   3     7994.86     8129.14     69.44 o 
  -3   7   3    19038.58    19299.61    151.26 o 
  -2   7   3      806.27      774.87     21.02 o 
  -1   7   3     5052.75     5768.35     86.50 o 
   0   7   3      120.21       91.65      6.38 o 
   1   7   3     1868.19     1889.15     35.05 o 
   2   7   3     2399.74     2285.39     35.38 o 
   3   7   3     1144.06     1337.40     24.09 o 
   4   7   3     5912.67     5766.21     60.48 o 
   5   7   3     4091.85     4025.67     46.48 o 
   6   7   3      838.03      802.06     17.25 o 
   7   7   3     1188.67     1084.79     26.78 o 
   8   7   3      152.38      165.54     13.71 o 
   9   7   3      983.42      905.53     34.82 o 
  10   7   3     1370.20     1415.46     37.40 o 
  11   7   3      132.81      133.96     23.03 o 
  12   7   3      751.83      758.69     35.30 o 
  13   7   3      184.50      163.18     23.25 o 
  14   7   3       20.19       28.94     20.93 o 
  15   7   3      108.01       67.40     23.45 o 
 -15   8   3        0.88       -7.00     20.05 o 
 -14   8   3       63.32       95.10     23.31 o 
 -13   8   3       59.15       50.29     19.85 o 
 -12   8   3      221.22      290.73     27.30 o 
 -11   8   3        8.81       39.65     17.04 o 
 -10   8   3      150.05      265.70     25.47 o 
  -9   8   3      827.01      794.47     22.86 o 
  -8   8   3      216.12      252.99     16.23 o 
  -7   8   3     3419.10     3351.54     38.31 o 
  -6   8   3        1.19        0.34      5.01 o 
  -5   8   3     1512.70     1563.59     19.61 o 
  -4   8   3       49.44       85.06      7.55 o 
  -3   8   3     1722.30     1647.29     26.13 o 
  -2   8   3     1608.54     1414.45     20.15 o 
  -1   8   3      900.71      743.63     14.80 o 
   0   8   3     1040.66      942.46     16.77 o 
   1   8   3        3.09        0.16      4.52 o 
   2   8   3     1625.64     1642.88     32.82 o 
   3   8   3     5632.11     5607.10     67.72 o 
   4   8   3      687.50      825.22     19.50 o 
   5   8   3      187.85      200.49     15.79 o 
   6   8   3        0.14       82.91     12.69 o 
   7   8   3       15.86       16.70      9.34 o 
   8   8   3       63.84      210.56     45.50 o 
   9   8   3        0.23       15.34     11.98 o 
  10   8   3      124.46      273.50     22.94 o 
  11   8   3       76.30       93.09     20.91 o 
  12   8   3      433.26      477.22     32.67 o 
  13   8   3       18.74       21.79     19.66 o 
  14   8   3      171.38      186.09     27.36 o 
 -15   9   3       12.52        6.92     17.91 o 
 -14   9   3        8.55        5.38     19.21 o 
 -13   9   3       40.22       25.09     17.57 o 
 -12   9   3      325.75      324.03     27.68 o 
 -11   9   3     1623.88     1601.82     47.19 o 
 -10   9   3     1609.25     1462.60     35.90 o 
  -9   9   3     3898.58     3999.07     68.62 o 
  -8   9   3      949.19      955.44     27.59 o 
  -7   9   3     5875.84     5701.12     65.41 o 
  -6   9   3       38.18       41.77      6.13 o 
  -5   9   3      798.56     1093.83     19.74 o 
  -4   9   3       57.28       46.81      5.79 o 
  -3   9   3    11694.24    11333.04    106.33 o 
  -2   9   3      378.44      399.29     11.24 o 
  -1   9   3    23592.52    23430.61    215.83 o 
   0   9   3      107.42      116.29      7.69 o 
   1   9   3    17427.87    17108.10    167.93 o 
   2   9   3     1690.90     1693.60     39.63 o 
   3   9   3     1527.59     1529.40     24.97 o 
   4   9   3      463.24      486.19     13.46 o 
   5   9   3      427.95      450.37     17.30 o 
   6   9   3      105.19      135.16     13.09 o 
   7   9   3     2018.37     1963.52     44.09 o 
   8   9   3     1755.71     1822.00     43.50 o 
   9   9   3     2420.78     2310.13     55.10 o 
  10   9   3     1531.30     1496.64     43.56 o 
  11   9   3      340.50      358.08     33.54 o 
  12   9   3      174.48      160.21     30.63 o 
  13   9   3        0.40        1.97     18.53 o 
  14   9   3       21.80       45.53     22.42 o 
 -14  10   3      280.85      242.63     25.82 o 
 -13  10   3      313.41      366.28     27.64 o 
 -12  10   3      325.97      360.96     25.26 o 
 -11  10   3      119.69      139.26     25.73 o 
 -10  10   3      254.44      217.02     22.26 o 
  -9  10   3      386.25      361.14     31.56 o 
  -8  10   3        0.02       -2.98      8.88 o 
  -7  10   3     1970.03     1836.96     37.43 o 
  -6  10   3      211.92      180.93     11.58 o 
  -5  10   3    12248.78    12092.24    124.31 o 
  -4  10   3      659.57      676.24     16.28 o 
  -3  10   3     2807.41     2570.56     36.98 o 
  -2  10   3      647.34      637.73     16.04 o 
  -1  10   3      507.98      601.54     15.75 o 
   0  10   3     1373.29     1393.51     24.92 o 
   1  10   3     2854.83     2563.35     38.97 o 
   2  10   3     1063.14     1088.81     23.45 o 
   3  10   3     8669.85     8127.21     99.35 o 
   4  10   3      840.21      838.03     23.18 o 
   5  10   3     9546.31     9131.50    116.25 o 
   6  10   3       38.30       47.01     10.74 o 
   7  10   3     1344.37     1441.06     35.04 o 
   8  10   3       31.79       23.34     12.88 o 
   9  10   3      191.05      158.43     19.39 o 
  10  10   3      170.44      175.47     19.94 o 
  11  10   3      182.75      174.76     20.96 o 
  12  10   3      367.50      423.28     32.38 o 
  13  10   3      236.93      207.08     27.66 o 
  14  10   3      333.32      298.67     31.71 o 
 -14  11   3      223.84      205.37     25.62 o 
 -13  11   3      460.97      451.76     30.33 o 
 -12  11   3      275.16      299.91     24.55 o 
 -11  11   3      339.28      391.03     27.45 o 
 -10  11   3        3.41        5.75     12.26 o 
  -9  11   3      105.66      108.41     14.08 o 
  -8  11   3     1253.41     1190.75     34.61 o 
  -7  11   3       68.95       82.94     12.27 o 
  -6  11   3     3884.35     3729.54     63.08 o 
  -5  11   3      811.21      823.50     21.58 o 
  -4  11   3     5128.71     4819.00     61.29 o 
  -3  11   3      663.15      808.00     25.38 o 
  -2  11   3     3124.81     2909.04     44.33 o 
  -1  11   3     1424.35     1499.41     29.68 o 
   0  11   3      159.46      159.83     12.24 o 
   1  11   3      143.83      117.42     10.56 o 
   2  11   3     4675.63     4384.27     62.25 o 
   3  11   3      899.32      905.81     25.22 o 
   4  11   3     6052.97     5536.83     73.95 o 
   5  11   3     1222.53     1179.86     27.49 o 
   6  11   3     1544.32     1489.58     30.63 o 
   7  11   3       14.08      -10.69     10.92 o 
   8  11   3      818.45      778.36     29.79 o 
   9  11   3      302.37      260.70     20.85 o 
  10  11   3        8.04        0.60     15.09 o 
  11  11   3      598.68      543.57     36.35 o 
  12  11   3      118.23      112.63     24.12 o 
  13  11   3      699.35      715.86     41.87 o 
 -13  12   3       44.31       29.09     19.65 o 
 -12  12   3       94.41      105.98     20.99 o 
 -11  12   3      169.18      136.06     17.75 o 
 -10  12   3     1140.15     1207.15     39.73 o 
  -9  12   3      243.36      228.37     23.47 o 
  -8  12   3     2385.63     2288.26     49.30 o 
  -7  12   3       92.33      116.93     18.11 o 
  -6  12   3       62.84       53.67     15.00 o 
  -5  12   3      164.90      156.46     12.73 o 
  -4  12   3       89.14       89.66     10.32 o 
  -3  12   3      221.15      203.92     11.34 o 
  -2  12   3     6531.66     6366.66     84.51 o 
  -1  12   3       92.21       74.16     10.70 o 
   0  12   3     7773.90     7384.79     95.24 o 
   1  12   3      229.25      196.77     14.13 o 
   2  12   3     1916.23     1788.95     36.92 o 
   3  12   3      200.05      203.14     15.83 o 
   4  12   3       18.73       44.04     11.82 o 
   5  12   3        4.21        0.80      8.65 o 
   6  12   3      809.51      863.87     28.10 o 
   7  12   3      344.12      329.00     21.86 o 
   8  12   3     3292.36     3152.66     63.39 o 
   9  12   3     1014.07      995.52     35.01 o 
  10  12   3      631.98      682.04     33.62 o 
  11  12   3      397.58      442.98     29.52 o 
  12  12   3      126.03      105.59     24.27 o 
 -12  13   3       52.18       61.09     19.53 o 
 -11  13   3        0.02       -4.67     14.94 o 
 -10  13   3       62.72       56.25     15.52 o 
  -9  13   3       76.32       78.65     17.74 o 
  -8  13   3       91.28      104.29     17.04 o 
  -7  13   3        7.89       21.31     13.18 o 
  -6  13   3      834.20      827.66     28.77 o 
  -5  13   3       56.85       66.54     11.88 o 
  -4  13   3      302.04      268.35     16.42 o 
  -3  13   3      153.27      308.79     18.76 o 
  -2  13   3      291.34      256.42     15.68 o 
  -1  13   3      223.12      339.36     21.68 o 
   0  13   3       41.51       24.42     10.91 o 
   1  13   3        0.17       26.73     11.71 o 
   2  13   3      329.50      269.83     17.12 o 
   3  13   3       48.85       52.02     12.74 o 
   4  13   3     1199.16     1156.37     34.13 o 
   5  13   3       27.44       13.52     11.01 o 
   6  13   3      600.69      595.58     23.69 o 
   7  13   3        5.10       14.85     15.31 o 
   8  13   3      209.35      220.77     20.41 o 
   9  13   3        0.50      -11.37     14.26 o 
  10  13   3       26.02       17.04     16.95 o 
  11  13   3        1.43       42.60     18.90 o 
  12  13   3        5.02       20.73     18.92 o 
 -11  14   3      132.38      121.15     19.18 o 
 -10  14   3      146.60      170.09     19.27 o 
  -9  14   3      131.55      149.54     18.65 o 
  -8  14   3      448.59      396.78     23.77 o 
  -7  14   3        0.31       18.56     13.96 o 
  -6  14   3       44.56       48.00     15.31 o 
  -5  14   3      305.79      322.47     23.42 o 
  -4  14   3      128.22       77.33     13.72 o 
  -3  14   3      938.40      927.81     30.59 o 
  -2  14   3      382.51      428.85     21.10 o 
  -1  14   3       44.62       61.20     13.95 o 
   0  14   3      815.30      802.03     33.07 o 
   1  14   3      448.73      513.61     27.78 o 
   2  14   3      774.51      713.14     34.01 o 
   3  14   3      722.32      744.24     30.61 o 
   4  14   3       41.11       37.38     13.33 o 
   5  14   3      404.59      316.88     20.55 o 
   6  14   3      236.01      203.66     21.30 o 
   7  14   3        3.18       24.18     13.87 o 
   8  14   3      188.73      203.57     20.25 o 
   9  14   3       89.57       89.91     18.19 o 
  10  14   3       30.12       34.79     17.77 o 
  11  14   3       60.38       51.98     19.77 o 
 -10  15   3        0.80       -7.18     14.50 o 
  -9  15   3       74.97       84.39     17.27 o 
  -8  15   3      134.63       96.80     17.50 o 
  -7  15   3      562.69      511.91     25.74 o 
  -6  15   3      559.53      533.64     30.65 o 
  -5  15   3       90.51      123.66     19.76 o 
  -4  15   3      686.11      681.68     30.71 o 
  -3  15   3       51.08       76.14     15.67 o 
  -2  15   3      317.44      345.44     23.11 o 
  -1  15   3      384.99      423.22     24.55 o 
   0  15   3      304.50      325.54     24.94 o 
   1  15   3      173.57      145.47     20.47 o 
   2  15   3      857.66      911.89     35.77 o 
   3  15   3       83.62      107.07     16.11 o 
   4  15   3     1160.48     1170.59     34.99 o 
   5  15   3      363.22      392.91     25.00 o 
   6  15   3     1132.57     1121.78     39.94 o 
   7  15   3      313.17      288.47     24.56 o 
   8  15   3       19.66       23.30     18.11 o 
   9  15   3       37.22       15.53     16.06 o 
  10  15   3      104.94      112.59     21.65 o 
  -9  16   3        0.16       11.07     15.35 o 
  -8  16   3       10.19       27.26     17.19 o 
  -7  16   3      106.72      106.25     27.31 o 
  -6  16   3       48.35       37.17     18.80 o 
  -5  16   3      169.66      156.71     28.25 o 
  -4  16   3      107.37       61.62     16.13 o 
  -3  16   3      693.00      711.35     31.74 o 
  -2  16   3      142.31      141.39     19.87 o 
  -1  16   3       79.66       40.29     17.35 o 
   0  16   3      149.35      159.10     21.79 o 
   1  16   3       85.92       51.04     18.06 o 
   2  16   3      334.93      345.27     26.98 o 
   3  16   3      234.31      270.53     22.12 o 
   4  16   3      119.26      138.06     18.62 o 
   5  16   3      707.69      719.26     40.47 o 
   6  16   3        6.63       -2.69     16.82 o 
   7  16   3      169.42      151.88     22.50 o 
   8  16   3       24.67       51.72     20.21 o 
   9  16   3        3.03       20.38     18.97 o 
  -8  17   3      162.76      136.39     23.60 o 
  -7  17   3      243.53      272.84     26.59 o 
  -6  17   3       47.14       10.80     18.02 o 
  -5  17   3       38.23       73.87     29.34 o 
  -4  17   3       20.03       37.10     19.84 o 
  -3  17   3      652.85      733.09     33.71 o 
  -2  17   3        0.80       -7.35     15.26 o 
  -1  17   3     1477.45     1489.34     49.65 o 
   0  17   3       10.02       -9.12     16.75 o 
   1  17   3     1342.06     1241.90     49.73 o 
   2  17   3       28.57       41.22     18.21 o 
   3  17   3       71.11       86.15     18.13 o 
   4  17   3        0.95        3.74     14.71 o 
   5  17   3      100.66       89.26     20.05 o 
   6  17   3      120.19      161.29     23.21 o 
   7  17   3      315.05      307.39     29.96 o 
  -6  18   3       28.23       11.80     22.58 o 
  -5  18   3      748.01      730.26     41.17 o 
  -4  18   3       75.74       42.59     21.93 o 
  -3  18   3      277.20      265.17     25.65 o 
  -2  18   3       15.37       11.22     17.23 o 
  -1  18   3       26.49       15.05     16.41 o 
   0  18   3       24.63       15.79     17.41 o 
   1  18   3      310.62      371.54     28.81 o 
   2  18   3      125.95      116.68     21.38 o 
   3  18   3      612.43      625.57     32.08 o 
   4  18   3       93.16       81.42     21.09 o 
   5  18   3      652.84      627.97     35.95 o 
  -2  19   3       31.15       30.67     18.06 o 
  -1  19   3        1.76       25.02     18.82 o 
   0  19   3        5.15       28.89     18.44 o 
   1  19   3        3.76        1.29     17.80 o 
   2  19   3      460.93      479.29     32.96 o 
 -17   0   4      287.25      321.28     67.09 o 
 -16   0   4        7.50      -26.87     30.61 o 
 -15   0   4       83.70       88.57     37.43 o 
 -14   0   4      140.81      132.17     37.04 o 
 -13   0   4      231.01      205.96     38.69 o 
 -12   0   4     2305.07     2352.23    119.81 o 
 -11   0   4     1123.01     1224.91     46.32 o 
 -10   0   4     7767.89     7739.65    168.83 o 
  -9   0   4     2727.04     2621.58     73.55 o 
  -8   0   4    17124.77    16756.52    266.21 o 
  -7   0   4     3853.60     3625.81     92.53 o 
  -6   0   4     2415.86     3308.78     76.03 o 
  -5   0   4        0.43      -11.45      5.73 o 
  -4   0   4    10981.46    16485.28    553.47 o 
  -3   0   4       52.66       71.53      8.28 o 
  -2   0   4   115971.34   116162.66   1409.92 o 
  -1   0   4     2252.80     1663.59     28.50 o 
   0   0   4    13932.78    15581.23    292.82 o 
   1   0   4       85.83        3.03      7.65 o 
   2   0   4     4452.86     4160.73     69.58 o 
   3   0   4      183.20      164.70      8.92 o 
   4   0   4     2753.49     2891.27     53.26 o 
   5   0   4        0.88       28.93      8.58 o 
   6   0   4     2776.10     2428.40     54.66 o 
   7   0   4    10873.89    11306.26    200.40 o 
   8   0   4    15459.78    15199.87    274.02 o 
   9   0   4     5386.01     5536.67    131.27 o 
  10   0   4     3584.00     3659.22    113.73 o 
  11   0   4      987.31      839.80    186.19 o 
  12   0   4      576.07      519.21     57.87 o 
  13   0   4       16.18       45.47     50.90 o 
  14   0   4       39.99       24.61     85.89 o 
  15   0   4      484.18      587.53     70.49 o 
  16   0   4       30.41      -18.65     37.97 o 
 -17   1   4       20.08      -39.01     21.85 o 
 -16   1   4      323.43      290.43     36.67 o 
 -15   1   4      315.87      305.24     35.75 o 
 -14   1   4      515.53      523.27     40.12 o 
 -13   1   4     1388.67     1463.10     58.05 o 
 -12   1   4      469.53      454.99     23.50 o 
 -11   1   4     1211.05     1318.67     34.52 o 
 -10   1   4      587.39      539.41     29.21 o 
  -9   1   4      791.54      827.10     24.33 o 
  -8   1   4     3777.50     3728.32     49.77 o 
  -7   1   4       35.50       35.96      7.39 o 
  -6   1   4    30653.52    30778.36    357.46 o 
  -5   1   4     3332.39     3270.62     44.13 o 
  -4   1   4    26993.09    27493.57    299.50 o 
  -3   1   4      443.86      516.25      8.39 o 
  -2   1   4    31494.24    31605.40    255.58 o 
  -1   1   4      150.47      209.09      4.76 o 
   0   1   4     3494.96     3600.17     43.29 o 
   1   1   4     9200.46     8743.62    104.74 o 
   2   1   4    11451.13    10564.57    112.36 o 
   3   1   4     4640.90     4641.65     54.69 o 
   4   1   4    14683.38    15131.21    164.52 o 
   5   1   4     3410.66     3562.02     44.66 o 
   6   1   4     6558.33     6434.99     85.38 o 
   7   1   4      129.94      486.85     39.87 o 
   8   1   4     3361.50     3351.81     59.06 o 
   9   1   4       35.18      111.58     11.82 o 
  10   1   4      100.54       81.02     16.42 o 
  11   1   4     1257.68     1369.89     50.19 o 
  12   1   4      657.60      712.29     45.95 o 
  13   1   4     1232.60     1169.68     59.38 o 
  14   1   4      532.50      515.71     45.59 o 
  15   1   4      328.29      291.03     39.34 o 
  16   1   4      166.44      102.98     33.91 o 
 -17   2   4       31.58        6.91     25.19 o 
 -16   2   4      144.50      130.60     30.17 o 
 -15   2   4      333.55      279.73     37.07 o 
 -14   2   4      548.81      509.86     39.79 o 
 -13   2   4      912.52      949.56     47.93 o 
 -12   2   4      113.09      100.38     15.52 o 
 -11   2   4      281.10      341.56     18.60 o 
 -10   2   4       19.18       21.39      9.36 o 
  -9   2   4      630.49      518.97     22.08 o 
  -8   2   4     1132.84     1170.59     24.29 o 
  -7   2   4     7472.06     7477.81     84.37 o 
  -6   2   4     2775.97     2670.70     41.30 o 
  -5   2   4    23160.90    22705.20    327.61 o 
  -4   2   4     1729.15     1708.11     29.59 o 
  -3   2   4     8617.94     8133.46     80.56 o 
  -2   2   4        9.25      164.76     17.51 o 
  -1   2   4    20358.04    19283.46    205.59 o 
   0   2   4     4384.89     5158.19     61.42 o 
   1   2   4     5191.64     4500.49     49.24 o 
   2   2   4     2508.60     2525.26     30.64 o 
   3   2   4    13688.78    13525.98    135.90 o 
   4   2   4     1345.89     1355.41     19.98 o 
   5   2   4     9984.69     9568.11    107.75 o 
   6   2   4      948.73      951.59     17.78 o 
   7   2   4     1676.24     1743.08     35.79 o 
   8   2   4        3.20       -7.40      7.74 o 
   9   2   4        3.22       31.82      9.75 o 
  10   2   4        0.61        6.53     13.49 o 
  11   2   4     1658.71     1735.32     57.86 o 
  12   2   4      584.57      601.25     43.65 o 
  13   2   4      751.79      702.16     48.52 o 
  14   2   4      651.29      688.94     50.72 o 
  15   2   4       60.88       83.53     29.41 o 
  16   2   4      105.23       87.88     33.32 o 
 -16   3   4        2.59        6.58     22.99 o 
 -15   3   4       71.63       86.89     26.18 o 
 -14   3   4       70.94       56.92     22.75 o 
 -13   3   4       47.28       48.32     21.83 o 
 -12   3   4      319.52      344.91     20.07 o 
 -11   3   4      698.32      809.70     27.99 o 
 -10   3   4      638.49      642.92     25.59 o 
  -9   3   4     5771.68     5508.19     72.43 o 
  -8   3   4      129.53      141.20     10.47 o 
  -7   3   4     5634.31     5559.80     68.48 o 
  -6   3   4     1395.74     1587.33     43.15 o 
  -5   3   4     1299.23     1440.50     47.24 o 
  -4   3   4     6746.61     7151.02     74.95 o 
  -3   3   4     4897.38     4597.28     50.19 o 
  -2   3   4     8299.01     7998.86     73.26 o 
  -1   3   4    59687.74    59283.88    538.35 o 
   0   3   4        0.96       32.04      6.24 o 
   1   3   4    14802.72    14750.45    144.69 o 
   2   3   4    11945.99    11504.24    126.82 o 
   3   3   4     4970.28     4926.94     58.52 o 
   4   3   4      978.85     1076.42     16.64 o 
   5   3   4     1312.01     1169.06     28.49 o 
   6   3   4      501.74      467.80     12.49 o 
   7   3   4     7237.45     7581.71     86.43 o 
   8   3   4     3389.18     3538.03     52.41 o 
   9   3   4     2127.45     2222.97     50.06 o 
  10   3   4     2320.05     2347.39     58.85 o 
  11   3   4        3.54       46.02     16.93 o 
  12   3   4      214.08      240.21     26.81 o 
  13   3   4      157.90      225.23     35.49 o 
  14   3   4        3.08       -0.41     23.95 o 
  15   3   4      154.86      190.90     36.25 o 
  16   3   4       41.74       11.26     28.32 o 
 -16   4   4        1.51       10.98     23.59 o 
 -15   4   4       74.30       74.78     24.94 o 
 -14   4   4       62.32       42.25     22.14 o 
 -13   4   4        2.88      -21.84     18.10 o 
 -12   4   4      148.90      218.04     39.92 o 
 -11   4   4       85.16       81.68     12.82 o 
 -10   4   4      745.49      736.50     24.15 o 
  -9   4   4        2.82        2.42      6.08 o 
  -8   4   4       66.65      170.43     36.08 o 
  -7   4   4      398.93      427.74     15.35 o 
  -6   4   4      316.94     1747.82    160.56 o 
  -5   4   4      763.68      772.34     17.83 o 
  -4   4   4     1897.05     3889.16     81.43 o 
  -3   4   4     1381.41     1476.02     19.38 o 
  -2   4   4     3759.20     7898.10    381.73 o 
  -1   4   4    17331.08    18081.62    157.15 o 
   1   4   4      367.69      335.75      7.77 o 
   2   4   4      231.14      280.36      8.30 o 
   3   4   4      612.04      806.84     14.83 o 
   4   4   4      223.30      189.20     10.39 o 
   5   4   4     3475.64     3491.66     38.75 o 
   6   4   4      324.54      313.23      9.32 o 
   7   4   4        0.90       41.72      9.06 o 
   8   4   4      128.27      132.82     11.45 o 
   9   4   4      295.69      289.07     20.09 o 
  10   4   4      978.60      990.87     38.02 o 
  11   4   4       38.89       37.52     19.03 o 
  12   4   4      125.35      115.74     32.37 o 
  13   4   4        9.17       -0.68     18.81 o 
  14   4   4       30.65       -6.22     33.07 o 
  15   4   4       18.20       22.28     22.15 o 
 -16   5   4       70.04       52.67     27.55 o 
 -15   5   4       40.67       48.63     23.44 o 
 -14   5   4       45.34        8.72     21.63 o 
 -13   5   4      207.82      207.62     27.53 o 
 -12   5   4      990.21      835.77     43.91 o 
 -11   5   4     3841.56     3903.74     68.29 o 
 -10   5   4     1488.56     1555.56     33.95 o 
  -9   5   4    13176.44    12822.51    155.46 o 
  -8   5   4      616.46      651.70     30.84 o 
  -7   5   4     3964.58     3955.94     60.67 o 
  -6   5   4      117.99      123.54      9.16 o 
  -5   5   4     4657.66     4835.11     50.45 o 
  -4   5   4      798.73     1108.39     15.73 o 
  -3   5   4     9047.27     8164.34     70.91 o 
  -2   5   4        6.85       24.95      3.73 o 
  -1   5   4    33727.73    32698.02    274.04 o 
   0   5   4      152.89      148.67      5.74 o 
   1   5   4     9560.84     8807.34     94.52 o 
   2   5   4      976.19     1001.40     14.78 o 
   3   5   4      262.98      185.82      9.19 o 
   4   5   4     1616.78     1578.97     24.38 o 
   5   5   4     1782.49     1936.44     37.77 o 
   6   5   4      211.20      203.01      8.12 o 
   7   5   4     2974.63     3264.36     44.72 o 
   8   5   4     1425.57     1417.03     33.07 o 
   9   5   4     4791.82     4832.29     82.80 o 
  10   5   4     3245.48     3183.57     71.43 o 
  11   5   4      651.24      735.76     44.12 o 
  12   5   4      488.25      494.84     45.79 o 
  13   5   4       14.76       22.31     16.63 o 
  14   5   4       45.50       34.06     20.22 o 
  15   5   4      177.24      177.68     26.10 o 
 -16   6   4      274.29      309.88     43.69 o 
 -15   6   4      364.19      344.23     37.08 o 
 -14   6   4      435.56      400.13     36.08 o 
 -13   6   4      410.44      481.85     37.06 o 
 -12   6   4     1206.58     1133.78     44.88 o 
 -11   6   4      215.12      321.99     27.46 o 
 -10   6   4      337.03      337.86     19.16 o 
  -9   6   4      338.13      343.95     17.17 o 
  -8   6   4      290.62      296.01     13.89 o 
  -7   6   4     7860.44     7524.53     88.38 o 
  -6   6   4      587.94      644.80     12.63 o 
  -5   6   4    23651.16    22749.87    190.39 o 
  -4   6   4     1780.46     1731.77     23.10 o 
  -3   6   4    47121.33    47508.42    362.76 o 
  -2   6   4     3280.13     3873.46     37.31 o 
  -1   6   4      564.58      519.72     10.03 o 
   0   6   4       79.73       87.29      6.83 o 
   1   6   4     5336.96     5272.40     56.89 o 
   2   6   4      237.40      190.13      6.80 o 
   3   6   4    29579.96    28579.65    259.26 o 
   4   6   4     3110.82     3183.74     38.88 o 
   5   6   4    12624.47    12440.82    133.40 o 
   6   6   4     2412.89     2389.49     31.93 o 
   7   6   4     4317.71     4141.37     64.06 o 
   8   6   4        8.86        5.57      9.19 o 
   9   6   4       82.36      110.02     13.85 o 
  10   6   4      780.28      702.60     24.91 o 
  11   6   4      488.08      625.41     31.25 o 
  12   6   4     1608.68     1434.37     46.94 o 
  13   6   4      186.38      156.27     22.21 o 
  14   6   4      403.21      402.05     30.78 o 
  15   6   4      176.11      157.29     30.62 o 
 -16   7   4      252.94      258.90     31.40 o 
 -15   7   4      135.30      118.58     28.58 o 
 -14   7   4      291.51      272.66     27.60 o 
 -13   7   4      537.20      546.22     33.57 o 
 -12   7   4      174.19      206.67     23.29 o 
 -11   7   4     1612.21     1529.69     49.30 o 
 -10   7   4        0.08       -7.25     15.59 o 
  -9   7   4      247.55      248.65     16.89 o 
  -8   7   4     1005.37     1014.95     23.42 o 
  -7   7   4        0.07       -2.63      7.87 o 
  -6   7   4    13058.49    12840.01    117.62 o 
  -5   7   4     2479.78     2214.51     24.29 o 
  -4   7   4    31941.05    32241.82    255.88 o 
  -3   7   4     4685.99     4530.91     39.87 o 
  -2   7   4     7905.63     8231.33     71.62 o 
  -1   7   4     1109.00      947.68     14.97 o 
   0   7   4     1932.53     1755.05     22.48 o 
   1   7   4     3024.90     3060.83     38.26 o 
   2   7   4     6764.97     6570.32     68.44 o 
   3   7   4     2586.32     2567.98     36.86 o 
   4   7   4    23651.24    23119.54    224.10 o 
   5   7   4      574.32      610.32     22.03 o 
   6   7   4     2596.93     2403.03     40.56 o 
   7   7   4       75.80      228.61     15.89 o 
   8   7   4       55.48       65.65     11.50 o 
   9   7   4      581.49      637.74     25.59 o 
  10   7   4       23.00       50.21     14.46 o 
  11   7   4     2619.86     2547.37     79.83 o 
  12   7   4      151.57      184.45     22.38 o 
  13   7   4      754.77      711.99     39.36 o 
  14   7   4      390.29      379.27     33.36 o 
  15   7   4      221.26      177.40     29.61 o 
 -15   8   4       20.39       24.17     19.25 o 
 -14   8   4        0.78        3.01     16.23 o 
 -13   8   4      111.33      107.46     19.47 o 
 -12   8   4     1065.65     1006.62     47.44 o 
 -11   8   4      767.98      796.16     32.65 o 
 -10   8   4     7724.46     7487.14    105.05 o 
  -9   8   4     1396.66     1419.79     23.56 o 
  -8   8   4     5008.08     5012.97     54.98 o 
  -7   8   4      870.27      782.29     14.58 o 
  -6   8   4     1837.54     2334.42     36.06 o 
  -5   8   4      115.12      124.54      7.11 o 
  -4   8   4    11575.91    12318.92    100.30 o 
  -3   8   4        0.94        6.11      3.68 o 
  -2   8   4    21416.56    21834.12    179.03 o 
  -1   8   4      244.89      265.46      8.77 o 
   0   8   4    20027.28    19590.11    183.72 o 
   1   8   4       57.52       32.53      5.79 o 
   2   8   4    14013.63    13510.53    136.41 o 
   3   8   4      628.12      594.78     13.41 o 
   4   8   4       36.80       54.98      5.87 o 
   5   8   4       29.12       22.95      6.97 o 
   6   8   4     1451.86     1433.99     27.28 o 
   7   8   4     2601.69     2467.07     42.70 o 
   8   8   4     3918.21     3748.55     65.27 o 
   9   8   4     3228.44     3109.49     72.82 o 
  10   8   4     3363.88     3408.23     72.99 o 
  11   8   4     1135.35     1196.22     60.42 o 
  12   8   4      137.39      166.09     34.28 o 
  13   8   4        0.33       20.17     19.21 o 
  14   8   4       23.18       31.67     21.69 o 
 -15   9   4       20.31       47.44     22.23 o 
 -14   9   4       63.97       20.79     20.35 o 
 -13   9   4       22.01       26.07     18.15 o 
 -12   9   4      148.60      160.58     20.66 o 
 -11   9   4      256.10      257.51     26.34 o 
 -10   9   4       38.39       28.24     12.01 o 
  -9   9   4      198.72      202.56     20.59 o 
  -8   9   4      720.54      708.10     17.91 o 
  -7   9   4       44.04       61.67      7.16 o 
  -6   9   4     2540.35     2394.61     31.26 o 
  -5   9   4        0.12       -4.28      4.66 o 
  -4   9   4     1112.02     1025.38     15.42 o 
  -3   9   4      300.82      339.14     10.58 o 
  -2   9   4      550.79      537.81     12.56 o 
  -1   9   4      437.87      464.94     12.39 o 
   0   9   4      768.42      778.45     20.44 o 
   1   9   4     2170.74     2231.24     29.52 o 
   2   9   4     5772.80     6019.25     70.81 o 
   3   9   4      457.66      518.95     13.70 o 
   4   9   4     3093.59     2950.69     44.53 o 
   5   9   4      201.28      297.77     15.00 o 
   6   9   4     3605.14     3565.94     53.25 o 
   7   9   4        0.15      144.03     16.93 o 
   8   9   4      594.21      542.69     24.84 o 
   9   9   4      127.42      172.63     20.19 o 
  10   9   4        2.34       11.83     15.08 o 
  11   9   4      256.61      287.73     34.40 o 
  12   9   4      180.46      161.19     25.37 o 
  13   9   4       62.27       25.79     27.22 o 
  14   9   4       43.62       17.02     21.35 o 
 -14  10   4       54.27       81.42     20.17 o 
 -13  10   4      125.19       96.86     19.20 o 
 -12  10   4       28.82       25.16     14.70 o 
 -11  10   4      490.84      503.88     24.27 o 
 -10  10   4      143.25      145.07     20.95 o 
  -9  10   4       84.18       98.21     23.57 o 
  -8  10   4      309.93      282.51     17.44 o 
  -7  10   4      721.12      740.55     43.43 o 
  -6  10   4     2485.08     2489.84     40.19 o 
  -5  10   4     7852.74     7796.50    101.97 o 
  -4  10   4      420.96      409.89     13.59 o 
  -3  10   4     2678.22     2528.45     36.05 o 
  -2  10   4     1231.19     1332.05     27.69 o 
  -1  10   4      118.35      116.19      9.01 o 
   0  10   4      882.18      920.22     22.48 o 
   1  10   4     3033.12     3043.92     41.50 o 
   2  10   4       59.57       61.71      9.33 o 
   3  10   4     3553.04     3340.23     46.22 o 
   4  10   4      737.86      759.91     20.40 o 
   5  10   4     1525.17     1496.40     44.72 o 
   6  10   4     2357.96     2338.83     40.52 o 
   7  10   4       10.87       11.61     11.22 o 
   8  10   4      283.40      294.27     20.34 o 
   9  10   4       27.88       32.06     15.80 o 
  10  10   4       16.12       12.67     14.84 o 
  11  10   4      181.28      157.33     20.94 o 
  12  10   4      367.96      351.41     35.76 o 
  13  10   4       85.35       28.06     22.13 o 
 -14  11   4      111.68      145.36     22.53 o 
 -13  11   4       10.58       43.30     18.09 o 
 -12  11   4      251.74      261.57     23.17 o 
 -11  11   4        5.39       18.65     12.44 o 
 -10  11   4        2.69        1.60     10.85 o 
  -9  11   4      335.78      349.29     20.01 o 
  -8  11   4      314.49      346.86     18.78 o 
  -7  11   4      396.79      391.92     18.20 o 
  -6  11   4      661.29      754.08     27.10 o 
  -5  11   4        5.06       -3.96      7.89 o 
  -4  11   4     2658.17     2573.46     43.62 o 
  -3  11   4      602.36      557.02     23.58 o 
  -2  11   4     1019.59      971.26     20.91 o 
  -1  11   4     1683.44     1708.41     32.07 o 
   0  11   4       91.16       99.23      9.74 o 
   1  11   4        5.37       -6.03      7.08 o 
   2  11   4     2828.31     2659.54     43.71 o 
   3  11   4        5.91       17.37     10.07 o 
   4  11   4     3967.04     3797.12     62.96 o 
   5  11   4       96.72      125.97     12.66 o 
   6  11   4      462.04      449.36     19.62 o 
   7  11   4      781.48      824.28     27.60 o 
   8  11   4       40.99       36.98     14.42 o 
   9  11   4      177.70      234.35     22.03 o 
  10  11   4      211.19      206.46     22.24 o 
  11  11   4       10.04       19.08     17.06 o 
  12  11   4      152.97      163.85     26.43 o 
  13  11   4       16.58       29.80     22.43 o 
 -13  12   4        2.71       -0.49     17.33 o 
 -12  12   4      247.29      216.41     23.99 o 
 -11  12   4        0.07        4.14     12.92 o 
 -10  12   4      117.26      144.86     16.70 o 
  -9  12   4      244.19      231.88     17.71 o 
  -8  12   4        0.38       12.45     12.34 o 
  -7  12   4      139.50      154.97     15.44 o 
  -6  12   4      132.04      159.24     15.05 o 
  -5  12   4     1220.62     1144.89     27.06 o 
  -4  12   4      942.48     1147.65     24.48 o 
  -3  12   4      482.78      443.77     20.13 o 
  -2  12   4      669.41      981.73     33.62 o 
  -1  12   4       95.26       96.03     11.17 o 
   0  12   4      380.46      450.16     19.24 o 
   1  12   4       11.03      -11.65      9.44 o 
   2  12   4       64.94       66.54     12.23 o 
   3  12   4      557.57      585.08     22.89 o 
   4  12   4      421.97      415.09     20.42 o 
   5  12   4      408.66      421.68     17.47 o 
   6  12   4        8.00       -7.23     10.18 o 
   7  12   4       70.60       96.91     14.63 o 
   8  12   4      139.65      130.30     23.04 o 
   9  12   4        1.69       14.19     17.07 o 
  10  12   4      321.96      344.71     26.88 o 
  11  12   4        2.49       -1.69     17.38 o 
  12  12   4      166.21      167.44     23.82 o 
 -12  13   4      179.55      145.18     22.04 o 
 -11  13   4      358.95      381.58     26.59 o 
 -10  13   4      519.03      484.71     24.82 o 
  -9  13   4     1463.74     1519.73     40.45 o 
  -8  13   4      308.29      363.03     21.65 o 
  -7  13   4     1440.33     1437.73     38.07 o 
  -6  13   4       21.08        3.17     11.57 o 
  -5  13   4       68.25       70.88     11.92 o 
  -4  13   4      106.64      109.39     11.34 o 
  -3  13   4     2548.39     2462.78     45.77 o 
  -2  13   4       77.84       65.04     12.00 o 
  -1  13   4     7897.58     7453.75     97.81 o 
   0  13   4      286.75      285.22     18.54 o 
   1  13   4     3394.89     3327.85     60.74 o 
   2  13   4      321.92      295.74     18.65 o 
   3  13   4     1021.25      974.36     29.61 o 
   4  13   4       12.20       15.11     11.59 o 
   5  13   4      354.44      349.50     19.20 o 
   6  13   4      186.93      240.20     17.64 o 
   7  13   4     1303.83     1337.04     36.11 o 
   8  13   4      586.07      608.12     28.18 o 
   9  13   4      961.59      961.43     44.04 o 
  10  13   4      586.61      623.90     32.42 o 
  11  13   4      203.38      237.18     25.40 o 
 -11  14   4        5.49        1.50     14.96 o 
 -10  14   4       73.52       58.35     16.19 o 
  -9  14   4      173.97      164.60     19.10 o 
  -8  14   4       11.49       10.05     14.05 o 
  -7  14   4     1831.86     1799.94     44.48 o 
  -6  14   4      330.23      316.75     20.39 o 
  -5  14   4      930.79      914.85     29.71 o 
  -4  14   4       22.63       28.79     12.88 o 
  -3  14   4      893.52      882.01     29.71 o 
  -2  14   4      245.69      220.94     17.33 o 
  -1  14   4       18.79       18.19     11.83 o 
   0  14   4      374.11      337.74     24.28 o 
   1  14   4      980.52     1021.76     37.18 o 
   2  14   4      422.80      423.53     23.38 o 
   3  14   4     1707.11     1644.77     42.08 o 
   4  14   4      187.77      209.31     18.31 o 
   5  14   4     1657.89     1633.32     42.80 o 
   6  14   4      274.34      253.95     22.62 o 
   7  14   4     1013.01      967.08     31.52 o 
   8  14   4       27.55        0.22     14.49 o 
   9  14   4       25.97       10.20     17.28 o 
  10  14   4       93.37       88.70     20.16 o 
  11  14   4        0.17       14.40     18.15 o 
 -10  15   4        0.03       14.82     15.23 o 
  -9  15   4        6.50       10.36     14.54 o 
  -8  15   4      258.14      232.76     20.44 o 
  -7  15   4       48.59       40.38     15.59 o 
  -6  15   4      754.85      717.25     28.15 o 
  -5  15   4      123.00       75.36     17.90 o 
  -4  15   4      289.39      273.69     21.25 o 
  -3  15   4       97.64       96.01     17.04 o 
  -2  15   4      569.56      551.24     26.86 o 
  -1  15   4      150.41      126.12     20.67 o 
   0  15   4      100.08      128.77     18.81 o 
   1  15   4      365.18      338.26     31.91 o 
   2  15   4      612.36      626.95     38.34 o 
   3  15   4      298.50      283.88     21.79 o 
   4  15   4      822.62      912.31     32.46 o 
   5  15   4       93.44       81.58     17.14 o 
   6  15   4      831.04      758.92     34.32 o 
   7  15   4        2.77       23.11     18.11 o 
   8  15   4       46.75       44.18     19.66 o 
   9  15   4       81.66       87.72     21.72 o 
  10  15   4        7.73       19.99     17.69 o 
  -9  16   4       66.65       75.60     17.50 o 
  -8  16   4      442.24      478.70     26.59 o 
  -7  16   4        0.46      -26.46     15.40 o 
  -6  16   4      309.67      278.58     25.64 o 
  -5  16   4       32.04       50.75     18.24 o 
  -4  16   4      522.50      574.80     48.46 o 
  -3  16   4      153.28      180.74     20.23 o 
  -2  16   4     1114.60     1092.95     37.87 o 
  -1  16   4       26.35       13.64     15.00 o 
   0  16   4     2115.63     2044.25     56.35 o 
   1  16   4      166.23      202.44     23.26 o 
   2  16   4      745.22      771.90     62.91 o 
   3  16   4      263.68      255.04     21.49 o 
   4  16   4       39.56       39.40     15.24 o 
   5  16   4       38.36       54.15     18.61 o 
   6  16   4      644.45      635.13     33.49 o 
   7  16   4       56.88       62.36     22.27 o 
   8  16   4      329.34      320.43     30.00 o 
  -8  17   4       13.85       39.69     19.59 o 
  -7  17   4        4.70       11.22     18.29 o 
  -6  17   4      149.98       99.34     21.66 o 
  -5  17   4       19.93       47.40     19.97 o 
  -4  17   4      196.54      151.78     23.88 o 
  -3  17   4        3.92       10.14     16.34 o 
  -2  17   4       65.44       66.43     18.45 o 
  -1  17   4        5.98        3.39     17.79 o 
   0  17   4       27.70        7.00     17.15 o 
   1  17   4        1.50        7.11     17.36 o 
   2  17   4       39.63       48.02     18.14 o 
   3  17   4        0.79        9.09     15.01 o 
   4  17   4       44.75       50.71     16.89 o 
   5  17   4        1.36       26.08     17.93 o 
   6  17   4       48.15       66.15     20.65 o 
   7  17   4        4.68       24.99     19.76 o 
  -6  18   4       38.16       48.04     21.92 o 
  -5  18   4       99.56      123.97     24.94 o 
  -4  18   4      153.74      150.73     25.54 o 
  -3  18   4      119.19      125.47     23.39 o 
  -2  18   4      311.01      362.64     27.83 o 
  -1  18   4        1.25        8.32     18.07 o 
   0  18   4      302.14      307.06     28.69 o 
   1  18   4       53.96       54.99     19.38 o 
   2  18   4       67.83       54.57     19.27 o 
   3  18   4      192.72      173.80     22.64 o 
   4  18   4       18.37       31.42     18.40 o 
   5  18   4       22.76       21.82     19.77 o 
  -2  19   4       79.93      102.35     22.18 o 
  -1  19   4       18.20       36.73     19.05 o 
   0  19   4       11.58       28.49     19.25 o 
   1  19   4        0.60       -8.00     16.93 o 
 -17   1   5       90.73       72.38     28.34 o 
 -16   1   5       29.96       75.35     26.93 o 
 -15   1   5       72.42       36.68     24.44 o 
 -14   1   5      198.53      214.04     34.89 o 
 -13   1   5      395.09      374.68     29.76 o 
 -12   1   5      562.27      597.84     26.01 o 
 -11   1   5     3613.04     3384.47     63.89 o 
 -10   1   5     1531.66     1556.54     35.76 o 
  -9   1   5     6691.59     6670.37    102.83 o 
  -8   1   5      329.08      329.20     13.12 o 
  -7   1   5     5456.44     5860.42     72.03 o 
  -6   1   5     3412.00     3542.05     41.04 o 
  -5   1   5     1071.20     3495.57    186.44 o 
  -4   1   5     5204.71     4979.33     49.43 o 
  -3   1   5     5799.24     6012.03     56.17 o 
  -2   1   5     2422.84     2437.24     22.90 o 
  -1   1   5     7677.58     7915.30     73.27 o 
   0   1   5     5979.47     4836.78     53.12 o 
   1   1   5     8727.50     7118.87     81.96 o 
   2   1   5     5035.54     5166.16     49.25 o 
   3   1   5     2147.92     2210.88     24.03 o 
   4   1   5     3101.65     3188.74     40.32 o 
   5   1   5     1620.43     1458.43     22.79 o 
   6   1   5      325.13      462.58     13.84 o 
   7   1   5    12813.10    12668.50    160.06 o 
   8   1   5     4084.52     4025.46     60.90 o 
   9   1   5     3071.34     3128.16     54.13 o 
  10   1   5     1546.14     1404.77     49.63 o 
  11   1   5      503.98      439.72     31.62 o 
  12   1   5      588.80      596.14     43.87 o 
  13   1   5      123.35      220.86     40.20 o 
  14   1   5       10.57       45.11     26.59 o 
  15   1   5      107.32      117.29     32.45 o 
  16   1   5      110.43      109.81     33.71 o 
 -17   2   5      117.87       81.07     28.00 o 
 -16   2   5      190.79      133.40     30.14 o 
 -15   2   5      639.79      684.96     46.07 o 
 -14   2   5      679.61      720.41     49.79 o 
 -13   2   5      610.27      630.98     30.79 o 
 -12   2   5     1467.60     1451.56     39.73 o 
 -11   2   5      217.41      235.53     20.39 o 
 -10   2   5      388.96      405.91     18.08 o 
  -9   2   5     1072.02     1148.00     23.84 o 
  -8   2   5      171.60      174.25     12.13 o 
  -7   2   5    16034.16    15755.64    212.43 o 
  -6   2   5     2245.31     2477.07     37.07 o 
  -5   2   5    25990.24    25708.78    284.16 o 
  -4   2   5     1324.75     1341.04     19.53 o 
  -3   2   5    18025.27    17430.81    155.57 o 
  -2   2   5      515.00      435.79      6.56 o 
  -1   2   5     2877.71     3292.25     33.82 o 
   0   2   5      200.67      314.21     18.99 o 
   1   2   5    18800.02    18478.13    170.84 o 
   2   2   5       19.14       16.08      3.01 o 
   3   2   5     9006.16     8576.10     88.85 o 
   4   2   5     2387.04     2008.16     25.07 o 
   5   2   5    10134.23     8901.37     96.98 o 
   6   2   5     2625.82     2760.28     37.82 o 
   7   2   5     1267.31     1175.10     23.88 o 
   8   2   5      497.57      569.83     19.67 o 
   9   2   5       44.66       36.40     11.51 o 
  10   2   5     1394.92     1400.34     43.14 o 
  11   2   5       44.39       67.43     17.41 o 
  12   2   5     1626.43     1666.50     67.33 o 
  13   2   5      387.53      435.97     41.98 o 
  14   2   5      569.24      579.97     48.02 o 
  15   2   5      272.33      255.47     39.58 o 
  16   2   5      118.68      102.26     33.33 o 
 -17   3   5       17.58       -1.11     25.23 o 
 -16   3   5      215.67      185.10     32.63 o 
 -15   3   5      397.32      325.08     35.17 o 
 -14   3   5      387.34      387.01     34.99 o 
 -13   3   5      942.18      922.23     35.36 o 
 -12   3   5      122.36      128.75     19.47 o 
 -11   3   5     1026.35     1028.36     32.46 o 
 -10   3   5       19.76       18.72      8.79 o 
  -9   3   5     1972.48     1770.39     39.03 o 
  -8   3   5     3982.46     4010.60     56.10 o 
  -7   3   5      125.92      463.46     45.03 o 
  -6   3   5    19539.63    19177.24    265.17 o 
  -5   3   5      626.99     2580.40    114.22 o 
  -4   3   5    32535.04    30561.02    284.43 o 
  -3   3   5     1637.57     1925.70     29.64 o 
  -2   3   5     3815.55     3346.03     28.60 o 
  -1   3   5     7158.83     6773.92     60.13 o 
   0   3   5        3.98       27.86      3.65 o 
   1   3   5    10557.56    10788.95     99.59 o 
   2   3   5    14562.65    13914.17    145.03 o 
   3   3   5     5345.49     5299.62     60.47 o 
   4   3   5     1986.85     1720.33     22.70 o 
   5   3   5     3132.46     3353.74     39.19 o 
   6   3   5    11492.22    11495.62    112.42 o 
   7   3   5       31.44       30.87      6.94 o 
   8   3   5      198.17      237.27     12.10 o 
   9   3   5     4145.10     4123.20     77.70 o 
  10   3   5       28.81       53.67     18.22 o 
  11   3   5     1423.17     1405.14     45.97 o 
  12   3   5      398.55      351.04     30.38 o 
  13   3   5     1023.14     1040.62     60.16 o 
  14   3   5      276.95      265.42     38.12 o 
  15   3   5      151.95      130.91     28.55 o 
 -16   4   5       62.35       77.18     28.28 o 
 -15   4   5       35.78       11.86     21.46 o 
 -14   4   5       98.01      118.82     27.65 o 
 -13   4   5      143.12       66.73     21.38 o 
 -12   4   5     3151.09     3111.86    112.57 o 
 -11   4   5     1659.00     1606.67     37.81 o 
 -10   4   5     7238.27     7115.81    110.52 o 
  -9   4   5     2682.13     2611.13     42.75 o 
  -8   4   5    17365.91    17360.90    203.48 o 
  -7   4   5      693.69      681.33     20.34 o 
  -6   4   5     1455.93     1362.30     22.35 o 
  -5   4   5      292.57      304.92      8.41 o 
  -4   4   5    11558.42    11472.66    106.12 o 
  -3   4   5     1775.35     1745.53     20.81 o 
  -2   4   5    36489.82    34737.14    274.53 o 
  -1   4   5      340.35      438.26     13.40 o 
   0   4   5    28130.53    27083.66    239.99 o 
   1   4   5     3747.13     3667.68     37.34 o 
   2   4   5    22635.04    21739.29    216.34 o 
   3   4   5     1174.76     1253.65     19.93 o 
   4   4   5      211.00      308.69     17.07 o 
   5   4   5      920.89      887.50     14.22 o 
   6   4   5     5928.57     6804.77     85.95 o 
   7   4   5     2171.48     2131.96     30.71 o 
   8   4   5     9477.95     9868.83    133.18 o 
   9   4   5     6578.42     6352.11    104.27 o 
  10   4   5     4907.03     5143.52    110.24 o 
  11   4   5     1788.66     1682.15     69.70 o 
  12   4   5      456.96      511.16     51.62 o 
  13   4   5        3.59       -4.77     16.25 o 
  14   4   5       19.10       53.62     20.17 o 
  15   4   5      375.75      358.27     36.24 o 
 -16   5   5      154.01      105.51     28.76 o 
 -15   5   5       85.53       48.58     23.81 o 
 -14   5   5      247.88      229.47     30.21 o 
 -13   5   5      384.25      405.25     38.26 o 
 -12   5   5      115.48      100.16     19.68 o 
 -11   5   5     1328.03     1327.44     31.59 o 
 -10   5   5        6.10       -3.29     10.59 o 
  -9   5   5      307.89      431.22     23.31 o 
  -8   5   5     2407.51     2479.50     54.97 o 
  -7   5   5       98.32      316.05     35.56 o 
  -6   5   5     5302.85     5140.92     55.30 o 
  -5   5   5      384.65     1411.35     35.59 o 
  -4   5   5    15281.76    15194.53    144.51 o 
  -3   5   5        4.26     1401.58    557.33 o 
  -2   5   5     1072.65     1114.90     12.45 o 
  -1   5   5     5088.47     5455.31     55.92 o 
   0   5   5      162.29      150.44      5.49 o 
   1   5   5     1146.54     1210.02     21.59 o 
   2   5   5     3027.12     2750.51     31.49 o 
   3   5   5     1432.22     1476.88     23.22 o 
   4   5   5    15728.51    15863.76    167.61 o 
   5   5   5     2315.11     2366.75     33.57 o 
   6   5   5     4724.23     4357.79     58.44 o 
   7   5   5      290.85      284.34     12.77 o 
   8   5   5      558.64      678.13     26.69 o 
   9   5   5      956.98      925.41     26.14 o 
  10   5   5       90.21      106.98     17.51 o 
  11   5   5      913.31      943.28     37.79 o 
  12   5   5       77.39       60.65     20.31 o 
  13   5   5      310.36      333.90     29.26 o 
  14   5   5      121.45      102.91     22.21 o 
  15   5   5       73.78      105.02     24.45 o 
 -16   6   5      119.62      132.30     26.08 o 
 -15   6   5       44.50       29.20     19.41 o 
 -14   6   5       71.61       64.40     23.92 o 
 -13   6   5      489.60      504.55     36.84 o 
 -12   6   5       36.13       45.20     13.52 o 
 -11   6   5      796.18      791.73     42.57 o 
 -10   6   5       43.49       44.94      9.60 o 
  -9   6   5        9.83       15.28      9.00 o 
  -8   6   5     1999.91     1911.61     32.66 o 
  -7   6   5     2718.36     2869.84     52.50 o 
  -6   6   5      225.70      216.79     10.22 o 
  -5   6   5     7687.79     7976.20     79.43 o 
  -4   6   5       24.37       42.98      4.93 o 
  -3   6   5    15875.28    15430.47    124.72 o 
  -2   6   5      497.30      446.83      8.62 o 
  -1   6   5     1090.21     1414.04     31.27 o 
   0   6   5       59.15       79.28      5.21 o 
   1   6   5     2010.00     1925.28     26.47 o 
   2   6   5     1870.48     1777.50     23.07 o 
   3   6   5    12310.16    11757.82    118.46 o 
   4   6   5     2208.66     2153.08     30.58 o 
   5   6   5     6637.15     6244.74     78.90 o 
   6   6   5     3298.99     3231.25     47.29 o 
   7   6   5      234.85      242.45     17.29 o 
   8   6   5      775.60      777.02     25.88 o 
   9   6   5      669.62      611.07     23.89 o 
  10   6   5      605.05      534.05     49.62 o 
  11   6   5      962.00      834.74     36.42 o 
  12   6   5      443.79      418.99     29.19 o 
  13   6   5       99.62       86.95     20.34 o 
  14   6   5      266.09      265.74     28.08 o 
  15   6   5       14.56       46.07     23.60 o 
 -16   7   5        5.58       22.38     21.88 o 
 -15   7   5      158.65      127.73     24.46 o 
 -14   7   5      146.62       94.38     20.47 o 
 -13   7   5      128.73      116.64     35.51 o 
 -12   7   5      327.75      362.24     23.88 o 
 -11   7   5      325.07      328.60     23.62 o 
 -10   7   5      253.48      299.09     16.55 o 
  -9   7   5     1441.22     1513.46     32.09 o 
  -8   7   5        3.57       -0.13      5.83 o 
  -7   7   5     3014.07     3371.53     46.44 o 
  -6   7   5     5674.26     5281.38     59.06 o 
  -5   7   5      332.13      658.07     27.16 o 
  -4   7   5    11566.40    11188.61     93.90 o 
  -3   7   5    12288.47    12922.46     99.25 o 
  -2   7   5     3802.60     3593.91     40.28 o 
  -1   7   5     2316.96     2904.35     56.09 o 
   0   7   5     2090.41     2116.96     26.59 o 
   1   7   5     3116.18     3068.88     34.72 o 
   2   7   5     6228.49     6151.33     64.86 o 
   3   7   5       18.57       32.37      4.69 o 
   4   7   5     7169.84     7335.36     84.35 o 
   5   7   5     1213.95     1235.69     24.03 o 
   6   7   5      215.61      223.43     14.79 o 
   7   7   5      191.94      238.37     15.09 o 
   8   7   5        1.98       12.83     11.12 o 
   9   7   5      561.41      577.50     25.57 o 
  10   7   5     1241.74     1295.45     41.95 o 
  11   7   5       61.87       77.91     19.39 o 
  12   7   5      375.71      411.32     35.57 o 
  13   7   5      234.74      257.14     28.53 o 
  14   7   5       33.18       25.57     21.30 o 
  15   7   5      152.28      163.61     29.75 o 
 -15   8   5        6.04       16.35     17.98 o 
 -14   8   5      170.36      184.59     23.01 o 
 -13   8   5      170.97      206.95     21.79 o 
 -12   8   5      383.04      440.74     38.33 o 
 -11   8   5        0.53       -9.26      9.76 o 
 -10   8   5      236.25      317.41     18.24 o 
  -9   8   5      128.15      134.44     10.30 o 
  -8   8   5       92.24       85.76      7.56 o 
  -7   8   5     1198.51     1309.08     26.25 o 
  -6   8   5      207.72      190.54      8.20 o 
  -5   8   5      499.59      577.84     13.68 o 
  -4   8   5     1059.25     1043.70     15.06 o 
  -3   8   5     6183.87     6223.55     53.11 o 
  -2   8   5      187.73      214.78      8.09 o 
  -1   8   5     1018.21     1100.45     17.27 o 
   0   8   5      182.49      182.68     11.03 o 
   1   8   5      624.38      669.46     14.20 o 
   2   8   5     1281.52     1356.38     25.70 o 
   3   8   5     3163.77     3174.93     40.34 o 
   4   8   5      135.01      229.81     13.13 o 
   5   8   5        7.48       23.12      8.11 o 
   6   8   5      229.84      407.29     20.90 o 
   7   8   5      232.02      275.03     20.98 o 
   8   8   5      164.03      313.68     32.25 o 
   9   8   5      112.34      131.65     18.14 o 
  10   8   5      177.97      295.88     21.68 o 
  11   8   5       55.19       45.77     14.77 o 
  12   8   5      241.06      261.00     27.69 o 
  13   8   5       39.61       24.80     19.67 o 
  14   8   5       65.60       51.42     25.48 o 
 -15   9   5        1.92       12.40     20.83 o 
 -14   9   5       14.35        9.44     18.93 o 
 -13   9   5      116.95       64.97     17.72 o 
 -12   9   5      381.57      369.66     25.60 o 
 -11   9   5     2247.11     2171.10     70.46 o 
 -10   9   5     1176.63     1103.78     32.04 o 
  -9   9   5     4543.22     4344.53     56.88 o 
  -8   9   5      381.92      339.38     16.95 o 
  -7   9   5     1171.43     1161.88     21.78 o 
  -6   9   5      506.08      461.62     17.70 o 
  -5   9   5       14.00      210.83      9.41 o 
  -4   9   5      116.82      134.75      7.22 o 
  -3   9   5    14901.64    14925.21    133.60 o 
  -2   9   5       79.51       70.88      6.42 o 
  -1   9   5     9340.52     9095.35     97.11 o 
   0   9   5       12.78        5.81      5.49 o 
   1   9   5    12767.89    12366.40    123.58 o 
   2   9   5     1334.58     1343.12     30.11 o 
   3   9   5     1671.90     1540.70     24.32 o 
   4   9   5       26.88       36.87      8.40 o 
   5   9   5      904.37      916.01     23.02 o 
   6   9   5      536.45      554.04     22.86 o 
   7   9   5     6139.99     5912.67     99.82 o 
   8   9   5     3213.53     3024.69     61.31 o 
   9   9   5     2122.84     2100.22     53.85 o 
  10   9   5     1400.91     1250.48     41.08 o 
  11   9   5      388.98      375.96     25.77 o 
  12   9   5       58.30       20.54     19.94 o 
  13   9   5       37.66       11.28     20.36 o 
  14   9   5       60.70       54.41     24.29 o 
 -14  10   5      322.47      275.25     30.85 o 
 -13  10   5      256.63      312.70     54.81 o 
 -12  10   5      234.47      229.11     25.70 o 
 -11  10   5       19.40       25.09     18.26 o 
 -10  10   5      214.22      244.14     19.16 o 
  -9  10   5      539.32      624.66     24.63 o 
  -8  10   5       89.57       77.46     12.89 o 
  -7  10   5     3109.72     3065.96     55.43 o 
  -6  10   5      154.03      174.46     12.24 o 
  -5  10   5    11620.14    11196.18    123.73 o 
  -4  10   5      717.62      647.77     17.25 o 
  -3  10   5     3581.45     3243.23     43.50 o 
  -2  10   5      327.31      328.64     11.94 o 
  -1  10   5        1.30       16.48      6.71 o 
   0  10   5      274.03      298.28     12.98 o 
   1  10   5     3929.45     3795.24     50.79 o 
   2  10   5     2049.50     2025.84     35.23 o 
   3  10   5     8351.12     8123.49     99.80 o 
   4  10   5      846.23      852.38     21.71 o 
   5  10   5     5303.97     5256.44     76.01 o 
   6  10   5        6.43        9.25     10.29 o 
   7  10   5     1173.13     1117.77     34.35 o 
   8  10   5        3.75       18.15     12.94 o 
   9  10   5      337.24      255.07     24.30 o 
  10  10   5      376.23      371.96     25.69 o 
  11  10   5      107.87       95.92     20.28 o 
  12  10   5      570.10      605.84     38.02 o 
  13  10   5      296.14      259.56     30.54 o 
 -14  11   5      275.07      280.29     26.11 o 
 -13  11   5      575.11      557.82     31.02 o 
 -12  11   5      272.85      260.75     21.97 o 
 -11  11   5      343.11      349.63     21.38 o 
 -10  11   5       85.70       53.97     14.98 o 
  -9  11   5      126.76      142.92     15.10 o 
  -8  11   5     2218.67     2147.61     72.42 o 
  -7  11   5      346.43      350.44     17.38 o 
  -6  11   5     2856.00     2665.50     47.04 o 
  -5  11   5     1508.39     1482.40     28.97 o 
  -4  11   5     6355.12     6076.46     73.97 o 
  -3  11   5     1370.51     1561.28     45.03 o 
  -2  11   5      966.71      973.48     21.17 o 
  -1  11   5     1051.99     1114.10     25.16 o 
   0  11   5       83.98       57.14      9.05 o 
   1  11   5      485.65      467.84     17.70 o 
   2  11   5     5796.55     5577.13     79.68 o 
   3  11   5     1154.05     1113.60     28.34 o 
   4  11   5     3192.22     3053.50     50.63 o 
   5  11   5     1454.84     1338.90     29.96 o 
   6  11   5     1844.33     1849.95     36.59 o 
   7  11   5        2.51        9.73     12.68 o 
   8  11   5      510.92      528.58     30.50 o 
   9  11   5      142.90      133.80     20.09 o 
  10  11   5       24.07        5.98     16.12 o 
  11  11   5      567.84      576.17     40.95 o 
  12  11   5      208.61      201.12     28.06 o 
  13  11   5      553.32      640.49     58.31 o 
 -13  12   5       20.35       15.76     17.25 o 
 -12  12   5      378.28      423.76     28.49 o 
 -11  12   5      298.48      329.31     21.66 o 
 -10  12   5     1139.09     1135.74     33.07 o 
  -9  12   5      415.56      390.80     20.40 o 
  -8  12   5     2225.15     2205.00     47.67 o 
  -7  12   5      130.61      111.14     14.36 o 
  -6  12   5      477.52      441.84     20.57 o 
  -5  12   5      369.89      386.28     17.18 o 
  -4  12   5      703.33      680.26     19.40 o 
  -3  12   5      377.15      377.04     15.86 o 
  -2  12   5     6188.76     5930.31     79.98 o 
  -1  12   5       51.47       39.43     10.10 o 
   0  12   5     7331.81     7108.76     96.25 o 
   1  12   5      402.65      378.62     19.65 o 
   2  12   5     1017.40      963.67     32.71 o 
   3  12   5      321.69      345.84     18.73 o 
   4  12   5       86.97      114.71     14.39 o 
   5  12   5        2.05       -8.78      8.06 o 
   6  12   5      762.64      884.13     26.71 o 
   7  12   5      823.38      800.84     29.75 o 
   8  12   5     1853.88     1854.22     48.10 o 
   9  12   5      780.25      773.64     41.81 o 
  10  12   5      368.73      393.14     36.94 o 
  11  12   5      115.20      134.57     23.31 o 
  12  12   5       20.58       10.12     19.81 o 
 -12  13   5       25.62       28.23     17.26 o 
 -11  13   5        5.12       27.02     13.99 o 
 -10  13   5       52.50       48.59     14.69 o 
  -9  13   5       57.96       74.75     15.46 o 
  -8  13   5      527.96      595.53     33.79 o 
  -7  13   5      113.86      128.90     16.04 o 
  -6  13   5     1046.44     1085.18     32.32 o 
  -5  13   5        7.16       59.79     12.42 o 
  -4  13   5       17.94       10.89      8.90 o 
  -3  13   5      177.51      284.56     17.53 o 
  -2  13   5       59.95       49.29     11.68 o 
  -1  13   5      237.45      306.53     17.36 o 
   0  13   5      318.51      305.44     18.48 o 
   1  13   5       19.06       35.65     13.44 o 
   2  13   5      658.80      658.32     25.03 o 
   3  13   5       97.48       92.07     14.09 o 
   4  13   5      438.60      420.53     21.80 o 
   5  13   5       23.37       34.63     13.11 o 
   6  13   5      537.06      472.40     29.47 o 
   7  13   5       52.98       50.26     15.08 o 
   8  13   5      192.11      178.05     19.32 o 
   9  13   5        0.14       13.64     16.24 o 
  10  13   5        0.03      -21.15     24.85 o 
  11  13   5       33.05       59.18     20.17 o 
 -11  14   5       71.08       74.94     16.45 o 
 -10  14   5      173.42      177.18     19.02 o 
  -9  14   5       13.45       28.85     14.13 o 
  -8  14   5      210.57      204.34     19.49 o 
  -7  14   5      233.34      263.64     25.09 o 
  -6  14   5        0.27       15.80     12.81 o 
  -5  14   5      403.03      422.63     25.61 o 
  -4  14   5        0.93        5.97     11.80 o 
  -3  14   5       59.22       70.85     13.86 o 
  -2  14   5      370.28      408.25     25.90 o 
  -1  14   5       27.52        7.07     12.11 o 
   0  14   5     1094.53     1069.48     48.45 o 
   1  14   5      404.59      405.29     25.19 o 
   2  14   5      159.61      192.91     20.05 o 
   3  14   5      311.33      318.76     21.83 o 
   4  14   5      235.51      231.62     19.82 o 
   5  14   5      142.18      104.03     15.12 o 
   6  14   5      173.30      180.76     22.07 o 
   7  14   5        0.41        0.75     16.19 o 
   8  14   5      299.78      271.34     27.93 o 
   9  14   5      173.78      161.63     22.06 o 
  10  14   5        9.93       38.06     18.07 o 
 -10  15   5        6.11       -6.70     14.47 o 
  -9  15   5       46.86       62.03     16.12 o 
  -8  15   5      139.80      152.09     18.86 o 
  -7  15   5      158.21      147.92     18.09 o 
  -6  15   5     1250.75     1219.85     36.51 o 
  -5  15   5      130.15      116.01     19.14 o 
  -4  15   5     1022.88     1082.06     36.07 o 
  -3  15   5      343.17      323.07     23.13 o 
  -2  15   5      351.12      397.89     24.28 o 
  -1  15   5      273.76      285.08     28.38 o 
   0  15   5      493.58      495.18     29.10 o 
   1  15   5      230.16      229.60     23.00 o 
   2  15   5      826.07      885.40     42.89 o 
   3  15   5       66.59       56.10     15.97 o 
   4  15   5     1000.93      956.34     33.35 o 
   5  15   5      277.96      295.13     23.24 o 
   6  15   5      386.78      406.15     35.99 o 
   7  15   5      285.56      232.62     25.90 o 
   8  15   5        0.41       12.86     18.33 o 
   9  15   5       14.11       23.86     20.28 o 
  -9  16   5        6.83       10.06     14.93 o 
  -8  16   5        1.99       11.02     15.29 o 
  -7  16   5      246.87      227.06     24.27 o 
  -6  16   5      112.92       70.69     19.34 o 
  -5  16   5      527.18      576.62     33.67 o 
  -4  16   5      162.09      169.85     23.17 o 
  -3  16   5      541.79      570.08     29.54 o 
  -2  16   5      158.64      140.33     20.22 o 
  -1  16   5       46.20       31.79     15.83 o 
   0  16   5      295.98      351.85     27.78 o 
   1  16   5      220.73      195.17     23.61 o 
   2  16   5      320.69      356.90     28.47 o 
   3  16   5      415.96      490.61     27.99 o 
   4  16   5      100.71      113.42     18.29 o 
   5  16   5      328.37      356.71     27.30 o 
   6  16   5        3.14       32.14     18.25 o 
   7  16   5      108.27       76.29     21.74 o 
   8  16   5       30.12       65.28     20.95 o 
  -8  17   5       69.92       99.07     21.01 o 
  -7  17   5       95.64       97.76     21.73 o 
  -6  17   5        3.15       28.62     19.19 o 
  -5  17   5       31.58       31.06     19.59 o 
  -4  17   5        0.14       -5.10     17.65 o 
  -3  17   5     1035.97     1165.19     67.46 o 
  -2  17   5       21.99       14.73     16.59 o 
  -1  17   5     1334.52     1412.05     44.90 o 
   0  17   5       26.39       29.53     18.58 o 
   1  17   5     1257.56     1176.27     45.50 o 
   2  17   5       19.61       48.94     19.23 o 
   3  17   5       98.87       87.19     18.17 o 
   4  17   5        2.00        9.64     15.32 o 
   5  17   5       16.50       25.90     19.39 o 
   6  17   5      146.54      137.98     23.10 o 
   7  17   5      287.83      305.21     31.07 o 
  -6  18   5        8.77        8.24     20.09 o 
  -5  18   5      794.25      787.47     42.31 o 
  -4  18   5       17.85       16.41     20.10 o 
  -3  18   5      423.34      429.43     33.61 o 
  -2  18   5        2.12       16.74     17.67 o 
  -1  18   5       14.37        9.52     18.82 o 
   0  18   5       49.66       79.89     21.53 o 
   1  18   5      225.48      231.44     27.47 o 
   2  18   5      138.47      109.45     21.81 o 
   3  18   5      731.70      711.30     34.52 o 
   4  18   5      123.33      130.35     22.03 o 
   5  18   5      656.73      651.29     37.10 o 
  -2  19   5      119.70      140.37     23.63 o 
  -1  19   5        0.86       17.13     20.19 o 
   0  19   5        2.58       27.54     18.55 o 
   1  19   5       27.13       41.51     19.22 o 
 -17   0   6      207.04      148.92     45.02 o 
 -16   0   6        3.57        4.61     33.79 o 
 -15   0   6      116.05      130.88     38.48 o 
 -14   0   6      171.45      102.27     27.41 o 
 -13   0   6      179.48      116.79     25.61 o 
 -12   0   6     1578.91     1716.50    117.86 o 
 -11   0   6      687.34      709.81     35.26 o 
 -10   0   6    13918.27    13703.38    309.51 o 
  -9   0   6     3547.35     3184.66     74.34 o 
  -8   0   6    15553.54    16339.82    237.77 o 
  -7   0   6     1451.58     1489.65     55.92 o 
  -6   0   6     2924.02     5924.15    224.63 o 
  -5   0   6       47.31       67.30      5.53 o 
  -4   0   6     5979.12     7991.07    211.26 o 
  -3   0   6       26.02        2.48      2.86 o 
  -2   0   6     6079.31     5639.84     69.50 o 
  -1   0   6      814.07      660.60     17.09 o 
   0   0   6    58313.96    52732.64    774.48 o 
   1   0   6      460.30      720.30     14.36 o 
   2   0   6      239.91      220.23     13.58 o 
   3   0   6     2649.18     2526.04     49.01 o 
   4   0   6     4792.63     5414.50     83.16 o 
   5   0   6       11.95       30.11      6.93 o 
   6   0   6    20647.22    21615.04    366.47 o 
   7   0   6    16381.34    16377.72    283.89 o 
   8   0   6    10924.14    10395.97    189.69 o 
   9   0   6     5223.35     5375.27    109.86 o 
  10   0   6     2318.92     2113.71    120.93 o 
  11   0   6     1280.60     1227.70     79.10 o 
  12   0   6      286.79      242.49     70.11 o 
  13   0   6       33.16       50.48     37.70 o 
  14   0   6       23.37       53.59     39.84 o 
  15   0   6      477.01      470.75    106.06 o 
 -17   1   6       16.83        8.26     25.25 o 
 -16   1   6      345.43      334.33     41.07 o 
 -15   1   6      463.98      489.19     39.98 o 
 -14   1   6     1020.16     1052.42     39.53 o 
 -13   1   6     1202.75     1192.41     50.09 o 
 -12   1   6      388.79      424.79     24.13 o 
 -11   1   6     1180.17     1143.82     31.94 o 
 -10   1   6      143.91      124.08     12.68 o 
  -9   1   6      826.98      769.29     20.21 o 
  -8   1   6     6195.80     6095.64     90.44 o 
  -7   1   6      118.96      112.15      6.38 o 
  -6   1   6    31435.12    30618.74    284.57 o 
  -5   1   6     1094.29     1113.32     13.78 o 
  -4   1   6    21627.06    20987.88    186.33 o 
  -3   1   6     1994.72     1855.40     16.91 o 
  -2   1   6       28.79       39.34      3.10 o 
  -1   1   6     6956.79     7076.96     65.91 o 
   0   1   6    13760.68    13540.93    126.42 o 
   1   1   6     3816.13     3666.75     35.40 o 
   2   1   6    17932.05    17445.83    156.10 o 
   3   1   6     7857.50     8028.18     77.32 o 
   4   1   6     7156.51     5949.56     62.21 o 
   5   1   6        5.20       96.55      8.42 o 
   6   1   6     4326.77     3958.35     48.04 o 
   7   1   6      169.84      631.80     36.10 o 
   8   1   6     4412.12     4409.36     61.46 o 
   9   1   6       36.07      146.32     15.35 o 
  10   1   6        1.98       -6.15     13.23 o 
  11   1   6     1442.25     1416.07     64.64 o 
  12   1   6      454.00      520.78     46.06 o 
  13   1   6     1148.14     1136.11     59.99 o 
  14   1   6      514.96      499.83     62.03 o 
  15   1   6      207.68      143.12     33.71 o 
 -17   2   6       37.32        9.03     24.82 o 
 -16   2   6      204.42      169.55     31.49 o 
 -15   2   6      461.11      460.58     39.57 o 
 -14   2   6      504.20      513.85     39.76 o 
 -13   2   6     1871.81     1896.14     52.01 o 
 -12   2   6       82.57       89.56     14.92 o 
 -11   2   6      356.26      340.39     18.70 o 
 -10   2   6       55.78       60.56      9.83 o 
  -9   2   6      390.59      427.11     18.84 o 
  -8   2   6     1131.74     1146.87     20.75 o 
  -7   2   6     8945.61     8507.28    105.81 o 
  -6   2   6      419.85      413.56     10.34 o 
  -5   2   6    20378.40    19436.87    189.77 o 
  -4   2   6      458.95      524.10      9.97 o 
  -3   2   6    14180.54    13504.45    103.63 o 
  -2   2   6     1523.43     1524.26     15.42 o 
  -1   2   6      584.60      558.11      8.91 o 
   0   2   6      222.91      111.87      4.14 o 
   1   2   6    10948.12    11007.67     97.87 o 
   2   2   6     5915.92     5932.56     55.30 o 
   3   2   6     6580.61     5706.88     56.80 o 
   4   2   6     4213.72     4027.14     44.53 o 
   5   2   6     6028.39     5675.31     60.75 o 
   6   2   6     1230.87     1150.83     19.50 o 
   7   2   6     2062.91     2416.85     60.91 o 
   8   2   6       43.95       40.07     10.40 o 
   9   2   6      142.54      210.38     18.08 o 
  10   2   6       64.00       77.25     16.64 o 
  11   2   6      559.17      649.21     32.30 o 
  12   2   6      562.63      590.35     44.28 o 
  13   2   6      456.00      553.36     46.03 o 
  14   2   6      704.61      621.99     50.72 o 
  15   2   6       55.63       27.35     23.92 o 
 -17   3   6       52.35       54.72     22.64 o 
 -16   3   6       19.29       18.19     24.27 o 
 -15   3   6       52.60       47.49     24.19 o 
 -14   3   6       53.78       28.25     15.90 o 
 -13   3   6        0.70       26.15     15.11 o 
 -12   3   6      670.51      686.07     26.17 o 
 -11   3   6      764.77      804.15     26.49 o 
 -10   3   6      974.92      913.64     25.15 o 
  -9   3   6     4059.18     4049.20     54.95 o 
  -8   3   6      383.15      417.49     33.45 o 
  -7   3   6     3394.93     3275.55     47.22 o 
  -6   3   6     3369.53     3477.95     48.11 o 
  -5   3   6       19.42       20.00      8.46 o 
  -4   3   6     4612.18     4447.78     59.72 o 
  -3   3   6     2978.02     2917.25     27.18 o 
  -2   3   6      178.00      194.61      4.57 o 
  -1   3   6    23057.69    21788.72    166.50 o 
   0   3   6     4189.04     4041.19     37.19 o 
   1   3   6    14409.00    14093.92    121.72 o 
   2   3   6     8159.19     8020.38     79.91 o 
   3   3   6     1398.43     1574.71     22.32 o 
   4   3   6     3976.34     3525.45     40.39 o 
   5   3   6     5024.97     5582.77     60.69 o 
   6   3   6        0.40       11.89      6.34 o 
   7   3   6     6552.15     7093.87     84.63 o 
   8   3   6     4102.13     4052.18     65.25 o 
   9   3   6     2933.65     2788.06     81.40 o 
  10   3   6     1940.57     2011.80     54.65 o 
  11   3   6       33.43       61.60     18.76 o 
  12   3   6      245.41      241.63     27.73 o 
  13   3   6      146.82       97.57     21.49 o 
  14   3   6        0.40       -3.87     20.36 o 
  15   3   6      138.77      167.57     30.98 o 
 -16   4   6        2.76        9.22     18.70 o 
 -15   4   6       90.73       50.68     23.81 o 
 -14   4   6       40.25       -1.13     19.51 o 
 -13   4   6        0.38      -12.28     12.84 o 
 -12   4   6      227.53      310.28     29.38 o 
 -11   4   6       43.94       40.01     11.40 o 
 -10   4   6       35.19       93.22     12.32 o 
  -9   4   6      565.45      609.61     17.71 o 
  -8   4   6       33.97      478.02     48.57 o 
  -7   4   6      851.04      876.33     20.38 o 
  -6   4   6       91.98     2332.41    153.64 o 
  -5   4   6      109.27       93.01      8.05 o 
  -4   4   6      139.37      559.82     20.11 o 
  -3   4   6      113.26       93.86      4.57 o 
  -2   4   6      311.41      701.78     40.01 o 
  -1   4   6        0.10       -5.51      2.75 o 
   0   4   6      739.66      840.80     20.07 o 
   1   4   6     6831.55     6798.68     63.31 o 
   2   4   6      715.41      758.87     13.40 o 
   3   4   6      556.58      551.52     13.06 o 
   4   4   6      645.74      657.90     17.11 o 
   5   4   6     4522.92     4516.74     59.36 o 
   6   4   6      420.07      356.90     11.13 o 
   7   4   6       63.45      184.07     16.05 o 
   8   4   6     1146.67     1135.81     28.47 o 
   9   4   6      580.61      677.11     26.97 o 
  10   4   6      536.68      545.47     27.25 o 
  11   4   6       29.28       23.31     16.27 o 
  12   4   6       64.48       80.24     19.78 o 
  13   4   6       40.50       35.79     18.60 o 
  14   4   6       50.20       28.54     19.59 o 
  15   4   6       12.96       26.11     24.37 o 
 -16   5   6       65.53       62.36     21.77 o 
 -15   5   6       55.42       84.11     21.19 o 
 -14   5   6       14.24      -25.06     14.57 o 
 -13   5   6      738.66      768.29     31.96 o 
 -12   5   6     1156.25     1017.35     34.43 o 
 -11   5   6     3428.99     3496.41     63.75 o 
 -10   5   6     1610.78     1422.14     28.12 o 
  -9   5   6     6508.28     6470.08     87.79 o 
  -8   5   6     1306.96     1201.91     30.55 o 
  -7   5   6     3824.81     3589.22     45.50 o 
  -6   5   6      220.37      546.13     17.72 o 
  -5   5   6       92.07      129.47      7.57 o 
  -4   5   6     1581.37     1500.49     18.58 o 
  -3   5   6      842.35      560.21      9.23 o 
  -2   5   6     1562.73     1556.33     16.67 o 
  -1   5   6    23195.20    22313.83    185.03 o 
   0   5   6      556.32      524.28      9.72 o 
   1   5   6    13295.92    12592.70    112.75 o 
   2   5   6      757.06      689.56     13.99 o 
   3   5   6      182.31      153.22     17.37 o 
   4   5   6     1066.25     1067.82     28.82 o 
   5   5   6     1890.72     2212.57     61.37 o 
   6   5   6      280.09      251.64     14.00 o 
   7   5   6     3828.33     3895.31     58.12 o 
   8   5   6     2022.27     2031.33     40.38 o 
   9   5   6     4769.77     4582.08     72.46 o 
  10   5   6     2290.27     2338.72     64.48 o 
  11   5   6      166.07      218.14     23.00 o 
  12   5   6      145.37      145.92     24.17 o 
  13   5   6        0.26        8.52     18.11 o 
  14   5   6       46.68       38.87     19.82 o 
  15   5   6       62.36       42.24     21.95 o 
 -16   6   6      197.24      165.28     27.02 o 
 -15   6   6      215.23      152.55     24.17 o 
 -14   6   6      453.99      446.74     31.92 o 
 -13   6   6      306.36      377.96     29.05 o 
 -12   6   6     1022.80      984.66     29.77 o 
 -11   6   6      183.13      182.13     16.09 o 
 -10   6   6      113.30      119.04     13.84 o 
  -9   6   6     2000.60     1943.26     37.28 o 
  -8   6   6       89.13       67.78      8.76 o 
  -7   6   6    10422.12     9619.88    104.30 o 
  -6   6   6     1087.92     1119.65     19.21 o 
  -5   6   6    14976.21    14370.96    128.19 o 
  -4   6   6     1623.60     1704.81     20.42 o 
  -3   6   6     9456.05     8717.33     74.33 o 
  -2   6   6      308.93      327.65      8.56 o 
  -1   6   6      252.69      290.82      7.43 o 
   0   6   6       53.13       43.57      6.10 o 
   1   6   6     5098.50     4680.06     47.10 o 
   2   6   6     1479.20     1412.89     20.31 o 
   3   6   6    18954.30    18308.75    185.71 o 
   4   6   6     3264.73     3069.08     44.40 o 
   5   6   6    16377.06    15976.91    184.13 o 
   6   6   6     1151.55     1153.32     24.41 o 
   7   6   6     3081.16     3140.22     50.24 o 
   8   6   6      234.25      218.52     15.57 o 
   9   6   6       11.65       23.91     14.44 o 
  10   6   6     1336.27     1197.43     45.15 o 
  11   6   6      765.14      806.26     36.62 o 
  12   6   6     1017.77     1068.91     42.70 o 
  13   6   6      330.30      271.17     27.31 o 
  14   6   6      536.64      499.40     41.87 o 
  15   6   6      202.95      191.89     30.94 o 
 -16   7   6      303.26      265.38     30.89 o 
 -15   7   6      218.37      194.88     27.34 o 
 -14   7   6      246.31      242.99     23.62 o 
 -13   7   6      778.04      781.47     34.66 o 
 -12   7   6       89.51      104.50     12.79 o 
 -11   7   6     1266.87     1246.85     33.75 o 
 -10   7   6       46.41       63.02     12.17 o 
  -9   7   6        2.40       -0.98      8.61 o 
  -8   7   6      620.70      653.69     19.30 o 
  -7   7   6      198.45      208.22     11.73 o 
  -6   7   6    13990.77    13618.78    133.75 o 
  -5   7   6     1183.12     1109.75     17.68 o 
  -4   7   6    10835.05    10166.98     84.39 o 
  -3   7   6     2337.29     2301.88     23.58 o 
  -2   7   6     3339.86     3934.01     54.73 o 
  -1   7   6      648.48      519.25     10.67 o 
   0   7   6     1616.71     1707.47     22.12 o 
   1   7   6     2966.87     2939.41     35.41 o 
   2   7   6     5110.72     4842.10     57.12 o 
   3   7   6     4392.90     4426.66     54.72 o 
   4   7   6    17683.91    17322.41    183.84 o 
   5   7   6     1153.82     1565.53     28.32 o 
   6   7   6     1618.37     1592.48     30.48 o 
   7   7   6       80.89       93.90     12.08 o 
   8   7   6      599.66      644.58     24.12 o 
   9   7   6     1019.32     1051.39     31.36 o 
  10   7   6       56.89       44.85     15.12 o 
  11   7   6     1756.27     1691.08     56.25 o 
  12   7   6      303.28      282.31     30.85 o 
  13   7   6      489.42      416.46     34.00 o 
  14   7   6      465.52      485.24     37.44 o 
 -15   8   6       14.75        7.73     18.33 o 
 -14   8   6       78.43       61.04     19.12 o 
 -13   8   6      146.13      115.13     19.16 o 
 -12   8   6     1484.64     1502.51     75.80 o 
 -11   8   6      957.88      857.23     28.91 o 
 -10   8   6     7356.19     7245.70    122.77 o 
  -9   8   6     1568.40     1477.23     33.02 o 
  -8   8   6      555.02      593.22     23.96 o 
  -7   8   6      201.01      193.15     12.85 o 
  -6   8   6      367.28      923.66     32.34 o 
  -5   8   6       32.08       23.62      4.89 o 
  -4   8   6     8148.41     9219.62    101.34 o 
  -3   8   6       40.36       22.27      4.69 o 
  -2   8   6    17017.70    16926.45    137.24 o 
  -1   8   6      293.25      284.10      8.56 o 
   0   8   6    13734.29    13063.06    128.51 o 
   1   8   6      766.89      813.41     16.44 o 
   2   8   6    12133.06    11805.58    121.52 o 
   3   8   6      922.90      914.17     17.41 o 
   4   8   6       57.47       61.73     10.81 o 
   5   8   6      301.76      294.66     14.67 o 
   6   8   6     3874.90     3727.98     57.91 o 
   7   8   6     2257.53     2200.44     47.97 o 
   8   8   6     5608.65     5232.63     99.61 o 
   9   8   6     2344.80     2401.18     54.02 o 
  10   8   6     1921.12     1873.28     50.80 o 
  11   8   6      618.67      663.66     30.62 o 
  12   8   6       12.36       11.08     19.75 o 
  13   8   6       10.13      -24.01     18.32 o 
  14   8   6       86.69       67.08     23.62 o 
 -15   9   6       18.00       19.70     20.06 o 
 -14   9   6       72.13       77.53     20.38 o 
 -13   9   6       72.27       99.34     20.58 o 
 -12   9   6       35.13       21.77     14.91 o 
 -11   9   6      321.15      319.37     22.13 o 
 -10   9   6       61.77       68.46     11.26 o 
  -9   9   6      179.73      177.19     17.17 o 
  -8   9   6     2070.05     2068.01     38.13 o 
  -7   9   6      500.15      418.66     12.87 o 
  -6   9   6      920.75      856.68     16.53 o 
  -5   9   6      254.31      273.30      8.92 o 
  -4   9   6     2998.04     3209.90     34.07 o 
  -3   9   6      378.54      451.25     14.94 o 
  -2   9   6      792.16      813.59     15.95 o 
  -1   9   6        0.74        1.63      5.19 o 
   0   9   6      162.83      178.17      9.30 o 
   1   9   6      246.04      303.23     11.64 o 
   2   9   6     2043.88     2134.56     29.32 o 
   3   9   6      659.15      723.69     24.74 o 
   4   9   6     2335.87     2173.62     38.99 o 
   5   9   6      280.50      386.71     16.51 o 
   6   9   6     2424.80     2354.35     52.56 o 
   7   9   6       92.03      150.48     16.55 o 
   8   9   6      218.05      236.33     24.96 o 
   9   9   6      378.17      351.37     24.72 o 
  10   9   6        0.58      -15.45     14.92 o 
  11   9   6      182.57      161.88     21.35 o 
  12   9   6       55.86       23.51     20.07 o 
  13   9   6       39.82       34.99     24.49 o 
  14   9   6       32.23       27.57     22.88 o 
 -14  10   6       47.17       35.18     22.49 o 
 -13  10   6       85.53      105.21     22.90 o 
 -12  10   6       94.43       85.02     20.14 o 
 -11  10   6      391.04      390.18     24.29 o 
 -10  10   6       88.88      104.54     14.16 o 
  -9  10   6       61.77       34.82     12.32 o 
  -8  10   6      485.95      463.33     20.98 o 
  -7  10   6      912.78      972.84     32.82 o 
  -6  10   6     3605.58     3519.19     53.78 o 
  -5  10   6     5319.81     5152.86     63.89 o 
  -4  10   6      428.59      431.94     14.65 o 
  -3  10   6     2087.12     1856.72     28.58 o 
  -2  10   6      841.29      843.33     18.35 o 
  -1  10   6       42.81       45.14      7.05 o 
   0  10   6      342.36      324.99     13.52 o 
   1  10   6     1529.88     1573.34     27.22 o 
   2  10   6     1055.34     1001.57     28.48 o 
   3  10   6     3880.50     3772.67     58.66 o 
   4  10   6      668.36      691.87     20.15 o 
   5  10   6      440.85      471.87     19.13 o 
   6  10   6     1513.21     1487.67     34.44 o 
   7  10   6        3.68       43.35     13.77 o 
   8  10   6      266.70      281.27     20.68 o 
   9  10   6      206.61      230.32     21.91 o 
  10  10   6        0.02        0.17     14.63 o 
  11  10   6      106.22       70.45     19.20 o 
  12  10   6       98.64       96.33     23.95 o 
  13  10   6      106.86       93.75     25.96 o 
 -14  11   6      116.68      126.12     20.61 o 
 -13  11   6        0.16       12.50     16.62 o 
 -12  11   6      217.09      196.18     18.14 o 
 -11  11   6       72.21       77.12     17.21 o 
 -10  11   6        6.23       -7.20     12.42 o 
  -9  11   6      439.87      461.80     30.05 o 
  -8  11   6      649.88      620.84     22.55 o 
  -7  11   6      285.10      282.42     15.92 o 
  -6  11   6     2237.61     2102.93     40.39 o 
  -5  11   6     3051.29     2902.94     42.57 o 
  -4  11   6     2785.86     2661.52     41.67 o 
  -3  11   6      860.69      819.42     26.52 o 
  -2  11   6       84.40       88.42     10.53 o 
  -1  11   6      953.88      972.82     23.43 o 
   0  11   6      657.69      631.23     19.77 o 
   1  11   6       66.50       90.09     11.64 o 
   2  11   6     4177.55     4066.42     62.98 o 
   3  11   6       16.21       24.16     11.09 o 
   4  11   6     2213.86     2183.92     39.16 o 
   5  11   6      555.20      592.25     20.61 o 
   6  11   6      450.28      437.10     27.23 o 
   7  11   6      732.28      734.43     29.08 o 
   8  11   6       34.30       27.49     15.03 o 
   9  11   6      144.16      109.98     21.75 o 
  10  11   6       99.86       69.93     18.81 o 
  11  11   6      204.13      239.89     24.83 o 
  12  11   6      161.60      205.96     31.10 o 
 -13  12   6       11.10       11.38     16.23 o 
 -12  12   6      174.33      191.52     20.23 o 
 -11  12   6       88.30       96.14     15.30 o 
 -10  12   6       75.04      102.72     18.43 o 
  -9  12   6      265.73      243.29     20.03 o 
  -8  12   6       77.73      105.78     14.74 o 
  -7  12   6      428.79      428.65     20.54 o 
  -6  12   6        4.78       95.94     17.57 o 
  -5  12   6     1388.42     1331.08     32.40 o 
  -4  12   6      131.11      317.77     20.28 o 
  -3  12   6      408.65      400.34     16.18 o 
  -2  12   6      689.43      862.53     33.99 o 
  -1  12   6        0.17      -14.98      8.37 o 
   0  12   6      809.73      929.24     31.32 o 
   1  12   6       44.15       42.66     13.86 o 
   2  12   6      923.67      861.70     27.29 o 
   3  12   6      410.06      457.52     21.27 o 
   4  12   6      353.54      350.42     19.52 o 
   5  12   6      580.99      623.25     25.04 o 
   6  12   6       47.86       43.33     12.27 o 
   7  12   6       48.91       64.53     15.22 o 
   8  12   6       63.56       68.10     17.27 o 
   9  12   6       24.30       32.11     16.75 o 
  10  12   6      147.96      200.65     23.47 o 
  11  12   6        1.27       11.05     18.68 o 
  12  12   6      181.69      163.14     24.13 o 
 -12  13   6      167.96      179.97     21.57 o 
 -11  13   6      504.62      502.11     24.13 o 
 -10  13   6      345.66      324.79     22.91 o 
  -9  13   6     1138.57     1137.58     34.15 o 
  -8  13   6      212.53      252.37     27.80 o 
  -7  13   6     1585.89     1535.21     39.45 o 
  -6  13   6        5.50       16.52     12.44 o 
  -5  13   6      454.94      459.22     21.48 o 
  -4  13   6        0.12       20.16     10.00 o 
  -3  13   6     2360.65     2229.80     46.66 o 
  -2  13   6        0.05       -2.88     10.42 o 
  -1  13   6     8686.70     8283.65    122.03 o 
   0  13   6      258.90      282.89     20.13 o 
   1  13   6     4017.26     3840.60     71.14 o 
   2  13   6      256.57      277.17     18.86 o 
   3  13   6      591.67      641.45     25.47 o 
   4  13   6        5.59       -5.49     11.96 o 
   5  13   6      541.29      559.99     27.75 o 
   6  13   6      402.00      445.71     26.45 o 
   7  13   6      761.10      816.27     31.12 o 
   8  13   6     1010.61     1013.49     35.22 o 
   9  13   6      752.56      831.97     35.60 o 
  10  13   6      535.76      514.68     32.24 o 
  11  13   6      116.29      100.53     21.73 o 
 -11  14   6        0.46        8.28     14.70 o 
 -10  14   6       35.15       21.04     14.47 o 
  -9  14   6      292.69      268.51     20.63 o 
  -8  14   6       22.14       -3.69     20.01 o 
  -7  14   6     2414.04     2263.61     51.01 o 
  -6  14   6       34.83       34.86     13.57 o 
  -5  14   6     2442.76     2300.78     49.80 o 
  -4  14   6        4.52       -8.10     11.91 o 
  -3  14   6      782.06      758.27     29.63 o 
  -2  14   6      151.87      151.88     16.77 o 
  -1  14   6        0.03        5.35     11.99 o 
   0  14   6      818.14      804.02     33.40 o 
   1  14   6     1172.40     1105.34     37.09 o 
   2  14   6      277.81      308.78     23.07 o 
   3  14   6     1198.87     1187.41     36.07 o 
   4  14   6      292.03      306.11     21.74 o 
   5  14   6     1257.07     1222.99     39.97 o 
   6  14   6      235.43      213.85     22.13 o 
   7  14   6      503.06      465.92     30.66 o 
   8  14   6       11.35       10.73     14.55 o 
   9  14   6       27.10       35.68     18.13 o 
  10  14   6      119.71      131.22     21.52 o 
 -10  15   6        0.76        3.69     14.06 o 
  -9  15   6        2.82       -3.06     14.43 o 
  -8  15   6      386.25      363.81     23.52 o 
  -7  15   6       53.38       33.41     15.29 o 
  -6  15   6     1215.26     1251.36     52.31 o 
  -5  15   6       67.25       47.85     18.13 o 
  -4  15   6      858.75      868.55     35.43 o 
  -3  15   6      116.31      129.85     18.15 o 
  -2  15   6      641.52      592.62     28.34 o 
  -1  15   6      273.24      247.60     21.28 o 
   0  15   6      141.32      151.88     20.81 o 
   1  15   6      428.84      417.11     29.38 o 
   2  15   6      729.73      736.91     33.54 o 
   3  15   6      401.93      421.11     31.75 o 
   4  15   6      774.39      804.39     33.05 o 
   5  15   6      199.74      187.06     19.10 o 
   6  15   6      396.80      379.06     27.59 o 
   7  15   6        1.39        7.06     17.35 o 
   8  15   6       34.44       11.25     18.66 o 
   9  15   6      110.59      112.03     24.76 o 
  -9  16   6       20.80       13.02     15.54 o 
  -8  16   6      222.49      209.01     20.47 o 
  -7  16   6       45.57       37.80     17.81 o 
  -6  16   6       84.35      103.55     20.23 o 
  -5  16   6       39.60       76.35     20.39 o 
  -4  16   6      356.09      384.86     34.30 o 
  -3  16   6       46.75       73.69     17.97 o 
  -2  16   6     1625.36     1569.35     45.29 o 
  -1  16   6       80.11       58.62     17.68 o 
   0  16   6     1620.12     1686.09     51.55 o 
   1  16   6      309.54      356.86     27.95 o 
   2  16   6      626.74      610.87     32.75 o 
   3  16   6      141.60      152.52     20.27 o 
   4  16   6        2.19       14.07     15.61 o 
   5  16   6        0.74       -7.31     16.66 o 
   6  16   6      372.64      384.77     28.88 o 
   7  16   6      131.34      124.96     24.25 o 
   8  16   6      266.53      237.08     27.72 o 
  -8  17   6       50.92       49.32     19.74 o 
  -7  17   6        8.32        3.92     19.14 o 
  -6  17   6       66.05       64.65     20.57 o 
  -5  17   6       12.81       23.07     18.94 o 
  -4  17   6       87.46       76.43     21.09 o 
  -3  17   6        0.34        4.31     17.33 o 
  -2  17   6       17.32        9.13     16.23 o 
  -1  17   6       21.09       20.18     17.73 o 
   0  17   6        3.79       -1.07     17.71 o 
   1  17   6        0.01       28.70     18.74 o 
   2  17   6        1.96        9.26     17.90 o 
   3  17   6       17.27       -1.27     16.13 o 
   4  17   6      102.91      112.66     19.36 o 
   5  17   6       14.14       13.96     18.77 o 
   6  17   6       51.47       46.97     20.30 o 
  -5  18   6       94.11       82.08     23.27 o 
  -4  18   6      140.81       66.00     22.71 o 
  -3  18   6      120.78       98.89     24.37 o 
  -2  18   6      376.77      366.75     27.99 o 
  -1  18   6        1.10       -3.40     17.16 o 
   0  18   6      251.11      261.68     28.61 o 
   1  18   6       80.17      101.09     23.06 o 
   2  18   6       90.77       79.08     22.80 o 
   3  18   6      110.02      112.90     22.38 o 
   4  18   6        1.99       -1.59     17.70 o 
 -17   1   7      155.82      125.92     23.39 o 
 -16   1   7       25.73        9.98     18.29 o 
 -15   1   7       41.46       52.79     18.12 o 
 -14   1   7      207.05      197.04     21.82 o 
 -13   1   7      393.83      394.82     25.18 o 
 -12   1   7      860.95      848.08     64.91 o 
 -11   1   7     3399.89     3615.42     86.89 o 
 -10   1   7     1338.95     1374.88     34.58 o 
  -9   1   7     7375.42     7459.88    106.31 o 
  -8   1   7       49.54       76.65     11.13 o 
  -7   1   7     4358.05     4656.86     59.18 o 
  -6   1   7     3636.76     3687.12     37.11 o 
  -5   1   7      298.72     1420.94     86.84 o 
  -4   1   7     2560.74     2320.68     23.52 o 
  -3   1   7    20151.00    19540.15    152.92 o 
  -2   1   7        2.96        0.58      2.46 o 
  -1   1   7    35486.12    33518.45    303.03 o 
   0   1   7     2404.62     2896.45     28.08 o 
   1   1   7    10687.47    10821.90     92.60 o 
   2   1   7     9127.36     8676.25     73.85 o 
   3   1   7     3194.23     3408.41     33.42 o 
   4   1   7      292.60      232.60      8.60 o 
   5   1   7     3880.60     4055.53     43.13 o 
   6   1   7     1875.39     2413.86     32.09 o 
   7   1   7    20665.78    20196.32    220.29 o 
   8   1   7     4256.73     4625.68     67.84 o 
   9   1   7      648.15      741.35     31.03 o 
  10   1   7     1182.20     1224.59     40.67 o 
  11   1   7      270.60      294.66     34.02 o 
  12   1   7      393.18      393.39     40.02 o 
  13   1   7       60.02       70.04     28.16 o 
  14   1   7       23.02       -6.25     22.15 o 
  15   1   7       45.65       33.38     24.00 o 
 -17   2   7      146.88      103.97     22.69 o 
 -16   2   7      129.57      116.13     23.90 o 
 -15   2   7      882.28      950.33     43.92 o 
 -14   2   7      831.34      853.47     35.82 o 
 -13   2   7      765.20      785.48     41.40 o 
 -12   2   7      774.44      720.16     31.27 o 
 -11   2   7      414.25      457.50     28.13 o 
 -10   2   7      420.43      406.76     18.75 o 
  -9   2   7     1250.12     1384.09     47.98 o 
  -8   2   7       87.98       57.82      6.07 o 
  -7   2   7    11190.32    11403.92    114.89 o 
  -6   2   7      706.70      686.61     12.79 o 
  -5   2   7    20089.26    19728.74    179.14 o 
  -4   2   7      902.57      724.87     10.08 o 
  -3   2   7    14644.27    14287.65    109.93 o 
  -2   2   7     1393.45     1462.36     16.43 o 
  -1   2   7      144.88      114.92      7.21 o 
   0   2   7     4781.92     4346.35     39.62 o 
   1   2   7    13034.08    12507.08    107.47 o 
   2   2   7     1366.27     1605.13     17.80 o 
   3   2   7    23666.96    22500.98    199.88 o 
   4   2   7      772.81      832.96     12.65 o 
   5   2   7    11929.31    11150.60    107.58 o 
   6   2   7     3499.52     3705.66     41.84 o 
   7   2   7     1225.56     1303.94     22.06 o 
   8   2   7        0.10       12.90      7.52 o 
   9   2   7      257.03      315.79     19.21 o 
  10   2   7      821.15      900.61     35.89 o 
  11   2   7      247.12      293.17     24.24 o 
  12   2   7     1606.93     1655.95     51.80 o 
  13   2   7      427.50      455.84     36.79 o 
  14   2   7      431.28      506.30     40.33 o 
  15   2   7      134.88      171.66     30.71 o 
 -17   3   7       37.13       38.72     18.44 o 
 -16   3   7      218.07      192.29     26.17 o 
 -15   3   7      400.34      382.38     31.04 o 
 -14   3   7      510.02      579.76     27.61 o 
 -13   3   7      989.26      893.72     34.80 o 
 -12   3   7      739.68      772.78     45.16 o 
 -11   3   7     1632.64     1630.67     40.07 o 
 -10   3   7       14.62       18.15      6.79 o 
  -9   3   7      933.38      898.61     17.66 o 
  -8   3   7     8427.87     8383.94     94.42 o 
  -7   3   7      355.67      788.96     27.72 o 
  -6   3   7    19672.16    18643.60    191.58 o 
  -5   3   7     1677.24     3049.94     94.71 o 
  -4   3   7     5020.29     4581.76     43.85 o 
  -3   3   7     2015.91     2196.70     30.50 o 
  -2   3   7     1126.71     1068.44     12.45 o 
  -1   3   7     4801.92     4791.19     40.60 o 
   0   3   7     5388.44     5636.30     49.05 o 
   1   3   7    10201.18    10203.54     86.53 o 
   2   3   7    12999.98    12281.49    108.69 o 
   3   3   7     6831.37     6814.91     70.98 o 
   4   3   7    15768.02    15464.94    153.04 o 
   5   3   7     3154.40     3250.77     45.85 o 
   6   3   7    11268.30    11308.13    110.27 o 
   7   3   7       45.22       59.78      8.01 o 
   8   3   7      349.25      345.67     16.73 o 
   9   3   7     2528.58     2559.93     52.70 o 
  10   3   7        9.25       27.92     14.28 o 
  11   3   7     1696.08     1633.98     63.57 o 
  12   3   7      512.24      486.17     31.19 o 
  13   3   7     1048.97     1080.99     44.69 o 
  14   3   7      230.17      188.36     30.74 o 
  15   3   7      187.28      183.25     31.46 o 
 -16   4   7       55.46       83.66     22.08 o 
 -15   4   7       32.06       15.89     18.79 o 
 -14   4   7      263.70      275.09     22.86 o 
 -13   4   7      137.80      143.87     16.77 o 
 -12   4   7     3815.69     3822.26     71.17 o 
 -11   4   7     2063.25     1945.76     40.71 o 
 -10   4   7     3950.82     3953.83     57.36 o 
  -9   4   7     2417.09     2411.12     36.29 o 
  -8   4   7    15937.69    15208.55    188.47 o 
  -7   4   7      862.38      833.89     19.57 o 
  -6   4   7      282.41      250.54     13.66 o 
  -5   4   7       70.22       66.61      6.36 o 
  -4   4   7    10547.65    10298.89     89.99 o 
  -3   4   7       47.13       24.36      3.05 o 
  -2   4   7    44137.17    41437.30    295.89 o 
  -1   4   7       16.88        0.53      3.13 o 
   0   4   7    28998.44    27312.45    225.25 o 
   1   4   7     2400.73     2424.26     24.15 o 
   2   4   7    28606.38    28994.21    263.13 o 
   3   4   7       76.78       71.92      6.15 o 
   4   4   7     1390.82     1875.69     34.15 o 
   5   4   7     1903.95     1842.56     28.33 o 
   6   4   7     5128.54     5574.52     66.51 o 
   7   4   7     4945.84     5066.82     71.71 o 
   8   4   7    10290.93    10161.38    138.32 o 
   9   4   7     5326.06     5486.17     91.64 o 
  10   4   7     3323.81     3596.14     74.00 o 
  11   4   7      658.78      682.15     43.56 o 
  12   4   7      196.76      247.56     39.85 o 
  13   4   7       39.58       12.57     18.08 o 
  14   4   7        1.77       -8.89     17.82 o 
  15   4   7      213.05      178.01     27.57 o 
 -16   5   7      256.36      240.72     25.66 o 
 -15   5   7       43.50       57.84     19.50 o 
 -14   5   7      233.93      232.02     19.92 o 
 -13   5   7      746.20      772.38     29.35 o 
 -12   5   7      292.60      268.47     18.25 o 
 -11   5   7     1169.66     1140.64     29.49 o 
 -10   5   7     1452.71     1477.80     35.94 o 
  -9   5   7        0.60       23.19      9.79 o 
  -8   5   7     2766.72     2625.11     44.93 o 
  -7   5   7       85.67      565.34     66.29 o 
  -6   5   7    11207.83    10716.09    112.55 o 
  -5   5   7        4.28      441.75     28.40 o 
  -4   5   7     5940.93     5359.46     50.49 o 
  -3   5   7      454.50      569.27     15.13 o 
  -2   5   7      313.20      276.97      6.41 o 
  -1   5   7     1907.46     1884.34     20.22 o 
   0   5   7      652.38      752.72     11.66 o 
   1   5   7     2571.25     2455.89     25.18 o 
   2   5   7     1634.37     1585.26     21.07 o 
   3   5   7      932.78      880.33     18.42 o 
   4   5   7    18322.48    18215.77    190.62 o 
   5   5   7     1420.64     1514.28     26.68 o 
   6   5   7     4839.26     4711.47     64.27 o 
   7   5   7        0.84       -2.67      8.45 o 
   8   5   7      549.94      544.80     24.08 o 
   9   5   7      756.24      761.07     33.01 o 
  10   5   7       92.17       77.50     18.82 o 
  11   5   7      877.98      859.19     37.32 o 
  12   5   7      182.70      174.05     23.26 o 
  13   5   7      306.78      274.92     27.41 o 
  14   5   7      174.78      179.14     26.50 o 
  15   5   7      191.79      202.74     31.43 o 
 -16   6   7       76.24       55.17     17.05 o 
 -15   6   7       90.20       62.34     15.41 o 
 -14   6   7      205.10      186.05     24.34 o 
 -13   6   7      494.82      531.61     27.60 o 
 -12   6   7       24.68        2.89     10.18 o 
 -11   6   7      530.53      529.66     21.57 o 
 -10   6   7       44.68       39.69      9.04 o 
  -9   6   7     1039.05      965.31     34.84 o 
  -8   6   7     2550.34     2335.82     38.37 o 
  -7   6   7     4527.48     4571.17     65.57 o 
  -6   6   7       79.48       64.88      7.36 o 
  -5   6   7     8110.19     8023.37     72.22 o 
  -4   6   7      518.30      549.62      9.91 o 
  -3   6   7     1705.94     1604.65     17.61 o 
  -2   6   7        2.30       10.23      3.11 o 
  -1   6   7      121.73      105.30      7.58 o 
   0   6   7      109.55       70.52      6.34 o 
   1   6   7     4567.84     4291.90     46.45 o 
   2   6   7     2104.67     2212.36     29.41 o 
   3   6   7    10056.03     9924.88    102.00 o 
   4   6   7     4216.38     4515.54     60.48 o 
   5   6   7     6583.13     6492.48     82.85 o 
   6   6   7     3298.31     3146.51     45.34 o 
   7   6   7       82.79       55.74     11.77 o 
   8   6   7      225.82      191.56     15.48 o 
   9   6   7      224.44      256.48     19.68 o 
  10   6   7      223.25      223.75     19.33 o 
  11   6   7      943.00      991.40     40.17 o 
  12   6   7      546.78      484.80     31.51 o 
  13   6   7      176.33      173.07     26.45 o 
  14   6   7      218.19      226.52     30.92 o 
 -16   7   7        1.97       10.29     13.76 o 
 -15   7   7       76.67       72.87     14.38 o 
 -14   7   7      153.66      142.99     15.21 o 
 -13   7   7       20.03       33.81     12.72 o 
 -12   7   7      151.68      130.24     16.27 o 
 -11   7   7      166.49      183.09     16.35 o 
 -10   7   7      355.43      376.78     23.21 o 
  -9   7   7     2515.82     2565.22     50.14 o 
  -8   7   7       49.55       58.63      9.42 o 
  -7   7   7     1009.76     1416.21     28.19 o 
  -6   7   7     1303.66     1275.52     23.88 o 
  -5   7   7      280.53      498.13     13.22 o 
  -4   7   7     3868.77     3596.16     36.25 o 
  -3   7   7     7201.85     7485.37     60.28 o 
  -2   7   7       55.10       37.22      4.53 o 
  -1   7   7     2680.20     2572.86     26.78 o 
   0   7   7      345.76      292.25     10.71 o 
   1   7   7     3999.58     3918.32     46.12 o 
   2   7   7     4448.91     4258.56     47.92 o 
   3   7   7        0.24        6.35      6.31 o 
   4   7   7     4561.04     4457.70     58.56 o 
   5   7   7      279.81      326.28     14.19 o 
   6   7   7      302.00      386.86     16.00 o 
   7   7   7     1237.58     1146.91     30.27 o 
   8   7   7      109.50      179.69     17.68 o 
   9   7   7      265.94      338.06     22.82 o 
  10   7   7      828.42      889.45     32.43 o 
  11   7   7        1.15       11.78     20.36 o 
  12   7   7      101.92      123.38     24.06 o 
  13   7   7      316.66      337.24     32.39 o 
  14   7   7       13.71       -2.09     20.50 o 
 -15   8   7       24.62       24.73     18.31 o 
 -14   8   7      213.59      233.01     23.59 o 
 -13   8   7       85.18       87.55     18.39 o 
 -12   8   7      224.88      258.89     20.37 o 
 -11   8   7       45.33       29.18     16.29 o 
 -10   8   7      291.45      279.58     25.61 o 
  -9   8   7        6.37        6.11      8.57 o 
  -8   8   7        0.51      -11.12      8.76 o 
  -7   8   7      250.04      231.27     12.62 o 
  -6   8   7       56.28       61.39      7.59 o 
  -5   8   7      181.47      210.01      8.40 o 
  -4   8   7     1003.18      883.61     15.36 o 
  -3   8   7     2397.34     2423.33     25.74 o 
  -2   8   7      409.43      388.23     12.30 o 
  -1   8   7      443.35      439.76     10.83 o 
   0   8   7     1110.98     1091.47     19.10 o 
   1   8   7      808.06      756.83     16.02 o 
   2   8   7      810.42      955.06     26.00 o 
   3   8   7      338.23      304.53     19.46 o 
   4   8   7      244.22      397.81     20.02 o 
   5   8   7        1.75        8.19      8.93 o 
   6   8   7      123.85      280.74     16.76 o 
   7   8   7      483.48      481.85     25.29 o 
   8   8   7       14.19      104.35     16.15 o 
   9   8   7      266.42      315.41     24.57 o 
  10   8   7      206.52      282.51     23.66 o 
  11   8   7       25.44       44.16     16.85 o 
  12   8   7      104.53      109.77     24.18 o 
  13   8   7        5.01      -30.25     19.76 o 
  14   8   7       23.54       57.91     30.27 o 
 -15   9   7       32.29       44.69     25.25 o 
 -14   9   7       26.92       21.10     16.72 o 
 -13   9   7       97.11       59.91     16.91 o 
 -12   9   7      390.05      317.86     23.08 o 
 -11   9   7     2185.20     2079.13     64.63 o 
 -10   9   7      850.13      936.95     33.95 o 
  -9   9   7     3741.23     3771.31     64.93 o 
  -8   9   7       48.98       70.96     12.47 o 
  -7   9   7       53.70      111.32      7.95 o 
  -6   9   7       15.93       11.66      5.65 o 
  -5   9   7        1.58      339.47     26.58 o 
  -4   9   7      917.53      824.28     14.66 o 
  -3   9   7     9726.75     9874.47    100.18 o 
  -2   9   7        3.86        6.11      5.10 o 
  -1   9   7     7208.01     6935.35     69.39 o 
   0   9   7     1509.53     1492.92     24.96 o 
   1   9   7     8199.10     7925.72     86.55 o 
   2   9   7     1530.32     1492.43     27.33 o 
   3   9   7     1291.91     1185.98     24.83 o 
   4   9   7       87.16      113.49     10.86 o 
   5   9   7     2340.16     2057.41     38.91 o 
   6   9   7     1449.45     1464.79     33.86 o 
   7   9   7     4828.85     4561.48     90.44 o 
   8   9   7     2613.39     2625.84     62.15 o 
   9   9   7     1542.79     1446.98     44.98 o 
  10   9   7      937.46      956.59     48.80 o 
  11   9   7      264.22      233.55     23.27 o 
  12   9   7       35.68       45.02     21.45 o 
  13   9   7        4.19       20.66     25.84 o 
 -14  10   7      362.53      336.24     36.60 o 
 -13  10   7      174.35      134.16     24.12 o 
 -12  10   7       81.27       65.98     35.27 o 
 -11  10   7        7.17       -4.08     13.56 o 
 -10  10   7       71.59       70.80     16.15 o 
  -9  10   7      545.83      613.18     26.42 o 
  -8  10   7       40.57        1.76     10.14 o 
  -7  10   7     4431.44     4365.64     71.91 o 
  -6  10   7       42.47       53.59      9.42 o 
  -5  10   7     7912.97     7735.87     89.73 o 
  -4  10   7       81.85       45.42      9.00 o 
  -3  10   7     3424.11     3484.53     44.78 o 
  -2  10   7      338.95      376.38     14.35 o 
  -1  10   7       46.68       30.26      7.06 o 
   0  10   7      339.16      354.64     14.21 o 
   1  10   7     1708.99     1587.34     28.69 o 
   2  10   7     3170.73     3043.71     46.83 o 
   3  10   7     6356.79     6200.98     86.84 o 
   4  10   7      584.09      584.76     19.32 o 
   5  10   7     3437.53     3289.29     54.33 o 
   6  10   7      121.91      121.19     13.95 o 
   7  10   7     1280.93     1170.77     39.36 o 
   8  10   7       12.00        3.67     15.21 o 
   9  10   7       43.74       16.98     16.55 o 
  10  10   7      477.89      480.04     28.87 o 
  11  10   7       57.86       52.55     18.09 o 
  12  10   7      828.26      784.64     43.89 o 
  13  10   7      220.39      205.21     44.32 o 
 -14  11   7      248.62      243.92     23.23 o 
 -13  11   7      311.17      318.22     28.75 o 
 -12  11   7      120.29       97.95     19.88 o 
 -11  11   7      276.31      237.61     24.69 o 
 -10  11   7      134.13      136.68     16.45 o 
  -9  11   7       47.00       70.42     14.46 o 
  -8  11   7     1800.99     1644.98     41.99 o 
  -7  11   7       24.75       22.79     11.67 o 
  -6  11   7     2219.69     2189.81     41.32 o 
  -5  11   7      797.84      867.36     26.76 o 
  -4  11   7     4936.48     4692.84     60.65 o 
  -3  11   7      247.87      258.31     12.96 o 
  -2  11   7      407.09      402.38     15.45 o 
  -1  11   7     1278.43     1215.08     28.15 o 
   0  11   7      510.35      555.05     18.87 o 
   1  11   7     1045.28      976.37     26.17 o 
   2  11   7     2958.46     2862.04     49.46 o 
   3  11   7     1419.75     1336.84     32.91 o 
   4  11   7     1601.16     1681.19     38.17 o 
   5  11   7      354.00      345.11     17.03 o 
   6  11   7     1479.25     1489.87     35.31 o 
   7  11   7       20.52        8.93     13.46 o 
   8  11   7      115.09       73.87     18.27 o 
   9  11   7      139.43      133.58     20.87 o 
  10  11   7       65.51       42.88     18.08 o 
  11  11   7      320.85      355.86     28.39 o 
  12  11   7      153.62      165.68     27.87 o 
 -13  12   7       45.16       54.90     20.96 o 
 -12  12   7      507.53      491.03     37.72 o 
 -11  12   7      319.61      291.72     23.59 o 
 -10  12   7     1017.89     1019.75     30.11 o 
  -9  12   7      264.74      262.51     17.32 o 
  -8  12   7     1311.39     1322.23     34.31 o 
  -7  12   7       83.75       69.98     13.01 o 
  -6  12   7        3.33        0.32     10.27 o 
  -5  12   7      189.74      195.64     18.95 o 
  -4  12   7      831.13      834.95     21.60 o 
  -3  12   7       17.64       10.39      8.27 o 
  -2  12   7     4808.70     4694.89     67.36 o 
  -1  12   7      161.01      184.77     16.15 o 
   0  12   7     9012.27     8356.56    125.05 o 
   1  12   7      820.07      826.05     26.55 o 
   2  12   7     1649.29     1633.46     37.88 o 
   3  12   7      364.94      364.12     20.04 o 
   4  12   7       12.88       53.65     12.89 o 
   5  12   7       63.71       38.25     12.86 o 
   6  12   7     1512.71     1523.42     39.21 o 
   7  12   7     1241.23     1147.93     35.61 o 
   8  12   7     1154.36     1180.54     42.17 o 
   9  12   7      480.67      437.84     29.05 o 
  10  12   7      116.42      118.74     22.08 o 
  11  12   7       66.20       41.60     20.35 o 
  12  12   7        3.23       23.44     19.89 o 
 -12  13   7        1.55       -0.96     15.08 o 
 -11  13   7        7.63       44.67     13.97 o 
 -10  13   7      181.62      184.14     18.45 o 
  -9  13   7        0.29       18.58     13.38 o 
  -8  13   7      417.46      411.33     21.88 o 
  -7  13   7       99.43      144.45     18.75 o 
  -6  13   7     1266.39     1130.46     33.26 o 
  -5  13   7        4.31       44.97     12.46 o 
  -4  13   7       85.92       60.50     11.83 o 
  -3  13   7       48.23       76.47     11.96 o 
  -2  13   7       61.98       71.10     14.11 o 
  -1  13   7      104.05      128.78     16.05 o 
   0  13   7      320.99      292.58     20.59 o 
   1  13   7      347.82      350.85     28.20 o 
   2  13   7      389.94      410.76     26.57 o 
   3  13   7       55.21       38.26     13.78 o 
   4  13   7      346.28      357.48     22.41 o 
   5  13   7        0.63       -6.71     11.49 o 
   6  13   7      226.64      222.55     24.81 o 
   7  13   7        9.39        1.69     13.94 o 
   8  13   7       14.07       51.54     16.16 o 
   9  13   7        5.30       13.80     16.66 o 
  10  13   7       47.33       51.16     19.92 o 
  11  13   7       42.51       30.55     20.82 o 
 -11  14   7       75.96       69.59     15.69 o 
 -10  14   7      108.71       79.06     15.81 o 
  -9  14   7        5.78       19.50     13.80 o 
  -8  14   7      244.05      228.18     19.22 o 
  -7  14   7      602.40      624.34     27.47 o 
  -6  14   7       34.81       57.62     14.48 o 
  -5  14   7      581.19      618.35     33.02 o 
  -4  14   7      243.17      280.28     21.53 o 
  -3  14   7       30.55       39.63     13.20 o 
  -2  14   7      837.94      841.52     29.52 o 
  -1  14   7       32.06       30.67     13.86 o 
   0  14   7     1417.27     1390.98     48.60 o 
   1  14   7      238.56      282.45     22.55 o 
   2  14   7        1.04       -8.62     13.67 o 
   3  14   7      274.74      290.73     21.50 o 
   4  14   7      234.66      196.41     20.07 o 
   5  14   7       25.26       29.01     14.15 o 
   6  14   7      243.02      231.97     22.82 o 
   7  14   7       17.70       -1.71     17.31 o 
   8  14   7      204.36      265.02     30.36 o 
   9  14   7      247.58      301.17     25.82 o 
  10  14   7       13.07       32.89     18.91 o 
 -10  15   7        1.56       -0.01     15.13 o 
  -9  15   7       11.13       18.66     14.65 o 
  -8  15   7      431.89      495.63     36.91 o 
  -7  15   7        2.92       30.17     14.72 o 
  -6  15   7     1423.11     1386.93     39.51 o 
  -5  15   7      106.28      101.92     19.68 o 
  -4  15   7      889.00      890.29     38.50 o 
  -3  15   7      138.58      107.66     17.64 o 
  -2  15   7      184.64      162.72     19.34 o 
  -1  15   7      165.69      141.34     18.54 o 
   0  15   7      331.91      389.14     24.82 o 
   1  15   7       49.31       23.11     16.56 o 
   2  15   7      743.00      763.87     34.09 o 
   3  15   7       85.15       83.21     17.29 o 
   4  15   7      638.73      708.09     31.90 o 
   5  15   7      211.90      193.83     26.24 o 
   6  15   7       63.16       66.12     18.68 o 
   7  15   7      178.87      152.71     23.72 o 
   8  15   7        1.09        1.42     18.28 o 
   9  15   7        6.86       52.68     24.14 o 
  -9  16   7        0.96      -13.35     14.58 o 
  -8  16   7        6.85       12.32     16.44 o 
  -7  16   7      553.51      524.46     26.31 o 
  -6  16   7       44.20       76.40     19.83 o 
  -5  16   7      739.35      742.35     37.15 o 
  -4  16   7      290.72      236.36     25.76 o 
  -3  16   7      468.95      452.92     32.76 o 
  -2  16   7      295.78      254.09     26.59 o 
  -1  16   7        5.45       13.52     15.38 o 
   0  16   7      411.76      479.20     31.21 o 
   1  16   7      309.74      362.77     35.54 o 
   2  16   7      218.88      276.03     25.84 o 
   3  16   7      544.76      546.36     29.51 o 
   4  16   7      115.66      138.25     20.49 o 
   5  16   7       94.19       95.05     20.77 o 
   6  16   7        0.39       -6.70     18.52 o 
   7  16   7       93.08       72.17     21.98 o 
   8  16   7       62.98       91.97     23.81 o 
  -7  17   7      116.03      115.43     23.00 o 
  -6  17   7        1.51       -1.62     17.74 o 
  -5  17   7       36.00       31.99     19.17 o 
  -4  17   7        7.19       12.02     18.22 o 
  -3  17   7      981.83      962.98     43.35 o 
  -2  17   7       31.11       32.33     17.50 o 
  -1  17   7     1822.35     1792.47     50.69 o 
   0  17   7       84.11       78.58     23.20 o 
   1  17   7     1149.71     1157.69     46.02 o 
   2  17   7       37.05       48.20     20.15 o 
   3  17   7      171.84      167.26     22.00 o 
   4  17   7        0.02       -4.45     15.18 o 
   5  17   7       12.77      -13.56     17.92 o 
   6  17   7      106.62      124.96     25.34 o 
  -5  18   7      542.15      595.97     53.07 o 
  -4  18   7        7.42       -4.70     19.33 o 
  -3  18   7      269.97      268.57     30.02 o 
  -2  18   7       77.25       82.15     20.58 o 
  -1  18   7        0.67       17.36     17.84 o 
   0  18   7       62.75       64.58     21.61 o 
   1  18   7      120.80      108.87     23.66 o 
   2  18   7      121.09      144.02     25.64 o 
   3  18   7      374.47      378.59     44.42 o 
   4  18   7      103.17      100.42     21.56 o 
 -17   0   8      157.37      125.92     30.61 o 
 -16   0   8        5.81       -1.05     25.93 o 
 -15   0   8      124.65       90.15     20.43 o 
 -14   0   8      157.02      143.81     46.82 o 
 -13   0   8      291.45      221.67     33.32 o 
 -12   0   8     1875.97     1835.36    123.63 o 
 -11   0   8      778.46      807.12     37.83 o 
 -10   0   8    22143.15    21609.68    334.45 o 
  -9   0   8     3274.06     3031.59     55.43 o 
  -8   0   8    10662.27    10870.07    166.35 o 
  -7   0   8      579.27      564.07     26.89 o 
  -6   0   8      523.61     3781.88    229.76 o 
  -5   0   8       11.65        9.44      4.41 o 
  -4   0   8    11016.92    10425.91    125.01 o 
  -3   0   8       68.77       83.83      5.78 o 
  -2   0   8    38056.31    38375.71    496.00 o 
  -1   0   8     4645.82     4846.29     69.35 o 
   0   0   8   157019.55   153043.44   2052.59 o 
   1   0   8     5946.24     5524.95     65.82 o 
   2   0   8    25552.74    24446.15    281.93 o 
   3   0   8     5123.93     5846.10     78.19 o 
   4   0   8      330.04      382.03     11.99 o 
   5   0   8     3881.74     3748.30     57.81 o 
   6   0   8    26896.24    26510.65    376.35 o 
   7   0   8    17182.72    17570.13    277.99 o 
   8   0   8    15395.49    15795.13    278.89 o 
   9   0   8     7263.25     6725.84    148.51 o 
  10   0   8     2457.27     2493.12     84.46 o 
  11   0   8      944.65      834.63     71.08 o 
  12   0   8      215.74      170.25     44.37 o 
  13   0   8        0.42       26.44     26.96 o 
  14   0   8       55.95       47.39     30.48 o 
  15   0   8      578.14      485.75     53.49 o 
 -17   1   8       12.02        4.96     17.07 o 
 -16   1   8      400.79      416.46     30.43 o 
 -15   1   8      546.70      554.55     27.07 o 
 -14   1   8     1062.47     1041.06     33.66 o 
 -13   1   8     1152.53     1072.13     34.84 o 
 -12   1   8       62.48       84.36     13.93 o 
 -11   1   8     1062.11      965.79     28.50 o 
 -10   1   8        1.16       61.10      9.38 o 
  -9   1   8      523.43      545.40     18.62 o 
  -8   1   8     6486.28     6730.94     68.00 o 
  -7   1   8       61.55       65.32      5.31 o 
  -6   1   8    16468.27    16225.52    144.07 o 
  -5   1   8       79.98       82.55      4.04 o 
  -4   1   8    12039.77    11713.28     87.80 o 
  -3   1   8     1921.38     1920.45     20.43 o 
  -2   1   8       66.35       45.76      3.55 o 
  -1   1   8    10771.17    10585.96     99.92 o 
   0   1   8     2433.40     2277.89     24.11 o 
   1   1   8     9692.70     9308.36     75.29 o 
   2   1   8    15471.15    14557.11    120.93 o 
   3   1   8     5770.80     5689.72     50.05 o 
   4   1   8     4471.51     3775.00     39.63 o 
   5   1   8       20.09      777.08     75.38 o 
   6   1   8    10038.64     9857.30     97.32 o 
   7   1   8     1258.78     1828.72     30.18 o 
   8   1   8     1737.66     1843.73     39.81 o 
   9   1   8     1050.14      990.61     32.83 o 
  10   1   8        2.33        5.46     14.43 o 
  11   1   8     1797.81     1915.21     60.68 o 
  12   1   8      307.89      355.08     33.65 o 
  13   1   8      645.60      685.25     58.50 o 
  14   1   8      296.98      278.85     33.97 o 
  15   1   8       52.36       49.13     23.10 o 
 -17   2   8       51.78       32.89     18.96 o 
 -16   2   8      323.54      289.91     27.09 o 
 -15   2   8      679.74      733.62     29.42 o 
 -14   2   8      408.77      360.55     25.01 o 
 -13   2   8     1861.33     1904.00     48.34 o 
 -12   2   8     1017.94      996.02     30.51 o 
 -11   2   8       42.71       41.64     11.57 o 
 -10   2   8       34.74       21.37      8.23 o 
  -9   2   8      275.29      322.65     11.52 o 
  -8   2   8      335.12      348.96      9.41 o 
  -7   2   8    10636.90    10329.66     94.49 o 
  -6   2   8      309.94      338.34     10.65 o 
  -5   2   8    21200.30    20433.73    181.14 o 
  -4   2   8        9.67       23.21      3.26 o 
  -3   2   8     8360.93     7929.69     65.34 o 
  -2   2   8        3.86       14.42      5.55 o 
  -1   2   8        1.39        2.42      2.69 o 
   0   2   8      354.74      390.96      8.56 o 
   1   2   8     6151.64     5259.40     46.10 o 
   2   2   8    17461.98    19215.07    155.06 o 
   3   2   8     7535.86     7408.98     80.14 o 
   4   2   8     7818.64     7268.62     69.90 o 
   5   2   8    13639.43    13988.03    133.48 o 
   6   2   8     2329.85     2273.10     30.38 o 
   7   2   8     1312.19     1457.37     24.98 o 
   8   2   8        7.11        5.56      8.96 o 
   9   2   8       32.92       40.53     12.94 o 
  10   2   8      917.05      919.67     33.59 o 
  11   2   8      279.80      327.19     30.78 o 
  12   2   8      745.73      769.52     37.50 o 
  13   2   8      261.76      319.76     35.87 o 
  14   2   8      488.12      483.76     40.85 o 
  15   2   8       87.13       60.30     23.49 o 
 -16   3   8        1.69       -2.28     15.39 o 
 -15   3   8       33.87       23.40     12.00 o 
 -14   3   8       85.78       98.27     16.30 o 
 -13   3   8       35.73       28.31     16.58 o 
 -12   3   8     1079.44     1100.22     34.20 o 
 -11   3   8     3056.75     2884.93     51.65 o 
 -10   3   8     1442.64     1360.49     27.71 o 
  -9   3   8     2690.08     2467.54     30.42 o 
  -8   3   8      439.33      578.26     20.92 o 
  -7   3   8     1224.86     1211.32     28.52 o 
  -6   3   8     3569.21     3728.73     44.82 o 
  -5   3   8     2288.37     2437.37     33.35 o 
  -4   3   8     2587.18     2650.63     25.57 o 
  -3   3   8     6716.62     6159.36     49.02 o 
  -2   3   8     1856.96     1708.69     23.55 o 
  -1   3   8    17963.23    17903.39    143.08 o 
   0   3   8    11302.21    11195.11     91.30 o 
   1   3   8    18124.69    18483.84    152.48 o 
   2   3   8     9374.99     9989.28     92.94 o 
   3   3   8     3016.83     3293.73     33.29 o 
   4   3   8     3505.96     3773.14     48.18 o 
   5   3   8    12922.56    13055.64    125.54 o 
   6   3   8      646.75      704.90     15.07 o 
   7   3   8     3017.93     3283.06     45.84 o 
   8   3   8     3045.61     2925.51     51.22 o 
   9   3   8     2900.51     2983.94     58.95 o 
  10   3   8     1192.95     1108.01     37.27 o 
  11   3   8       19.57       32.11     17.54 o 
  12   3   8      113.62       83.17     23.28 o 
  13   3   8      162.97      196.93     25.88 o 
  14   3   8        9.24        7.84     19.51 o 
  15   3   8       78.74      102.07     28.56 o 
 -16   4   8        0.24      -19.64     14.32 o 
 -15   4   8        5.49        5.77     11.71 o 
 -14   4   8       64.82       57.17     13.15 o 
 -13   4   8        1.11       -5.45     11.72 o 
 -12   4   8       56.18       87.37     14.25 o 
 -11   4   8        0.21       -5.01      7.60 o 
 -10   4   8        9.45       95.03     13.71 o 
  -9   4   8      204.67      219.42      8.79 o 
  -8   4   8       32.73      576.47     59.20 o 
  -7   4   8       39.95       21.81      4.79 o 
  -6   4   8      135.89     1461.86    101.01 o 
  -5   4   8        0.65        8.98      4.37 o 
  -4   4   8      314.51      588.63     24.24 o 
  -3   4   8     1754.41     1741.72     16.78 o 
  -2   4   8      334.15      357.10      9.64 o 
  -1   4   8     1280.88     1346.06     15.30 o 
   0   4   8     1556.62     1565.11     18.03 o 
   1   4   8     2222.44     2057.99     20.70 o 
   2   4   8     1470.61     1550.99     19.86 o 
   3   4   8     1833.36     2121.60     33.87 o 
   4   4   8      142.42      139.32      8.04 o 
   5   4   8     1576.04     1486.11     25.40 o 
   6   4   8       23.28       16.61      7.54 o 
   7   4   8      118.24      128.94     12.42 o 
   8   4   8      703.08      776.52     24.87 o 
   9   4   8       75.63      138.60     13.86 o 
  10   4   8       26.04       45.27     17.10 o 
  11   4   8      120.87       48.41     18.09 o 
  12   4   8       32.48       10.16     17.42 o 
  13   4   8       25.49       21.78     19.12 o 
  14   4   8       61.04       36.24     21.73 o 
  15   4   8        1.54       29.21     21.87 o 
 -16   5   8       32.86       47.06     16.43 o 
 -15   5   8       23.50        5.67     18.18 o 
 -14   5   8      103.95       64.99     14.43 o 
 -13   5   8      781.10      831.02     27.90 o 
 -12   5   8      836.88      846.10     33.14 o 
 -11   5   8     2294.55     2052.96     41.40 o 
 -10   5   8      463.38      425.47     16.81 o 
  -9   5   8     1646.12     1506.07     26.19 o 
  -8   5   8        7.28       36.32      9.50 o 
  -7   5   8     3644.07     3498.29     49.77 o 
  -6   5   8     1009.68     1140.26     30.22 o 
  -5   5   8      423.99      369.04      9.64 o 
  -4   5   8      588.64      716.98     11.95 o 
  -3   5   8     4670.15     3901.78     32.81 o 
  -2   5   8      736.63      839.33     11.12 o 
  -1   5   8    18926.26    17486.11    134.74 o 
   0   5   8      271.70      266.99      7.06 o 
   1   5   8    12854.18    11902.96     98.09 o 
   2   5   8     1344.62     1215.12     19.25 o 
   3   5   8        0.39       58.51      8.85 o 
   4   5   8      331.00      430.10     13.96 o 
   5   5   8     8329.89     8308.83     92.61 o 
   6   5   8      806.50      907.42     23.52 o 
   7   5   8     4894.09     4753.15     73.82 o 
   8   5   8     2157.86     2226.81     44.14 o 
   9   5   8     2749.98     2800.32     52.21 o 
  10   5   8     1585.51     1671.38     41.92 o 
  11   5   8       28.91       16.48     16.69 o 
  12   5   8      179.92      168.42     24.02 o 
  13   5   8        1.37       -0.74     18.28 o 
  14   5   8        2.12       -1.95     21.38 o 
 -16   6   8      150.38      170.71     24.43 o 
 -15   6   8      138.84       99.86     16.52 o 
 -14   6   8      210.51      209.01     32.36 o 
 -13   6   8      526.77      536.30     27.36 o 
 -12   6   8      707.34      624.27     23.30 o 
 -11   6   8      163.38      143.36     14.06 o 
 -10   6   8        2.31      -11.50      9.35 o 
  -9   6   8     2941.09     2870.11     52.45 o 
  -8   6   8       32.93       40.20      8.37 o 
  -7   6   8     6457.08     5846.64     72.67 o 
  -6   6   8     1100.68     1044.61     18.29 o 
  -5   6   8    10504.02     9950.92     88.84 o 
  -4   6   8     1182.64     1159.60     15.65 o 
  -3   6   8     3781.50     3493.74     30.69 o 
  -2   6   8       55.39      118.74      7.02 o 
  -1   6   8        7.45       20.40      4.17 o 
   0   6   8      480.65      449.81      9.63 o 
   1   6   8     5966.44     6113.68     58.83 o 
   2   6   8      542.29      551.55     11.14 o 
   3   6   8    16318.87    15719.57    153.34 o 
   4   6   8     3193.26     3167.90     40.70 o 
   5   6   8     7470.68     7672.06     92.15 o 
   6   6   8      539.44      561.84     19.18 o 
   7   6   8     1154.65     1129.62     29.70 o 
   8   6   8      130.14       97.19     13.71 o 
   9   6   8       58.77       52.45     13.93 o 
  10   6   8     1584.65     1586.48     49.35 o 
  11   6   8      336.30      314.85     29.24 o 
  12   6   8      658.78      707.69     56.89 o 
  13   6   8      175.02      200.87     27.85 o 
  14   6   8      554.51      616.62     41.93 o 
 -16   7   8      300.06      307.17     35.94 o 
 -15   7   8      264.25      223.62     28.56 o 
 -14   7   8      153.77      122.25     16.88 o 
 -13   7   8     1071.96     1018.11     30.05 o 
 -12   7   8       57.10       64.00     14.59 o 
 -11   7   8      735.53      766.58     45.79 o 
 -10   7   8       39.91       73.10     13.37 o 
  -9   7   8      154.62      184.29     15.97 o 
  -8   7   8      516.60      772.95     20.65 o 
  -7   7   8      203.26      164.37      9.67 o 
  -6   7   8     5702.30     5868.46     62.66 o 
  -5   7   8       94.66       76.41      5.89 o 
  -4   7   8     8019.42     7889.10     66.99 o 
  -3   7   8     3404.71     3357.56     30.97 o 
  -2   7   8      697.63      647.02     13.95 o 
  -1   7   8     1462.00     1486.13     19.00 o 
   0   7   8       39.07       72.26      5.67 o 
   1   7   8     6163.86     6150.46     64.41 o 
   2   7   8     6818.63     6491.21     69.17 o 
   3   7   8     4546.69     4482.46     55.39 o 
   4   7   8     8077.12     7912.42    105.41 o 
   5   7   8     1321.53     1327.19     38.29 o 
   6   7   8     1912.29     1793.74     36.18 o 
   7   7   8        0.04       15.38     11.55 o 
   8   7   8      911.58      937.66     36.11 o 
   9   7   8      694.20      694.09     32.73 o 
  10   7   8       15.52       22.14     15.00 o 
  11   7   8     1045.82     1093.82     47.34 o 
  12   7   8      273.17      276.97     29.52 o 
  13   7   8      347.53      389.61     34.16 o 
  14   7   8      172.35      201.40     30.44 o 
 -15   8   8        2.77       13.13     18.10 o 
 -14   8   8      207.59      230.97     22.73 o 
 -13   8   8      206.36      175.59     19.84 o 
 -12   8   8     1407.35     1308.88     37.90 o 
 -11   8   8      936.25      893.69     37.98 o 
 -10   8   8     4402.01     4247.15     77.63 o 
  -9   8   8      600.09      603.60     21.34 o 
  -8   8   8     1191.14     1268.69     29.90 o 
  -7   8   8      163.61      162.45     11.18 o 
  -6   8   8       16.36      335.39     28.29 o 
  -5   8   8      136.84      131.99      7.20 o 
  -4   8   8     4016.08     4778.65     66.80 o 
  -3   8   8       15.89        6.99      4.50 o 
  -2   8   8    14381.89    14136.43    118.42 o 
  -1   8   8     1267.58     1260.82     18.03 o 
   0   8   8     8484.50     8079.44     78.12 o 
   1   8   8      954.89      935.90     18.12 o 
   2   8   8     5777.22     5687.69     61.75 o 
   3   8   8      357.16      378.40     13.65 o 
   4   8   8      191.03      190.43     13.62 o 
   5   8   8     1103.08     1092.09     26.79 o 
   6   8   8     5398.71     5540.90     85.25 o 
   7   8   8     1507.39     1467.41     39.58 o 
   8   8   8     3511.18     3530.02     70.20 o 
   9   8   8     1448.52     1423.88     47.94 o 
  10   8   8      524.57      546.30     34.74 o 
  11   8   8      287.46      293.86     25.55 o 
  12   8   8       10.43       23.64     20.51 o 
  13   8   8        0.97       -9.06     20.15 o 
 -15   9   8       39.87       41.72     20.98 o 
 -14   9   8       70.49       62.77     21.22 o 
 -13   9   8       60.89       46.51     15.93 o 
 -12   9   8        1.10      -16.15     16.12 o 
 -11   9   8      137.80      138.22     21.84 o 
 -10   9   8      122.58      156.48     20.18 o 
  -9   9   8      243.63      221.04     15.48 o 
  -8   9   8     1556.10     1527.61     29.42 o 
  -7   9   8       13.76       13.39      6.65 o 
  -6   9   8      868.83      810.40     16.13 o 
  -5   9   8        0.28       -6.67      4.65 o 
  -4   9   8     4402.26     4512.10     46.32 o 
  -3   9   8      131.01      113.44      8.46 o 
  -2   9   8     3615.21     3809.79     45.00 o 
  -1   9   8      407.33      451.83     12.66 o 
   0   9   8       28.09       11.38      5.64 o 
   1   9   8      384.98      439.64     16.20 o 
   2   9   8     2597.70     2412.28     36.84 o 
   3   9   8     1021.36     1210.07     25.06 o 
   4   9   8     2418.91     2128.43     37.38 o 
   5   9   8      755.11      877.27     33.71 o 
   6   9   8     1079.64     1040.56     35.48 o 
   7   9   8        0.28       25.73     14.62 o 
   8   9   8        3.11       24.61     15.46 o 
   9   9   8      314.54      318.67     24.75 o 
  10   9   8        5.68        8.03     15.89 o 
  11   9   8      145.65      106.37     20.12 o 
  12   9   8       41.17       35.04     22.02 o 
  13   9   8      173.10      117.58     27.78 o 
 -14  10   8        5.44       -4.83     19.28 o 
 -13  10   8       42.85       23.19     16.61 o 
 -12  10   8       52.82       35.54     23.12 o 
 -11  10   8      209.66      225.96     30.44 o 
 -10  10   8      159.50      125.47     16.57 o 
  -9  10   8       20.00       17.12     14.46 o 
  -8  10   8      113.08      118.04     12.85 o 
  -7  10   8      574.31      599.37     27.75 o 
  -6  10   8      326.80      342.23     14.24 o 
  -5  10   8     1402.27     1431.02     37.15 o 
  -4  10   8        8.28       15.35      7.62 o 
  -3  10   8     1949.21     1891.85     31.08 o 
  -2  10   8      878.56      842.04     20.65 o 
  -1  10   8       59.69       73.34      8.33 o 
   0  10   8      180.38      187.72     12.42 o 
   1  10   8      984.99      947.15     27.84 o 
   2  10   8      148.91      149.89     16.22 o 
   3  10   8     2307.93     2335.83     43.09 o 
   4  10   8      811.78      762.10     25.17 o 
   5  10   8      272.60      350.75     18.02 o 
   6  10   8      837.02      838.64     26.50 o 
   7  10   8       73.54      120.31     18.03 o 
   8  10   8      184.16      227.29     22.52 o 
   9  10   8      373.59      359.27     29.27 o 
  10  10   8        9.33        4.15     16.60 o 
  11  10   8      220.64      185.79     23.99 o 
  12  10   8       23.76       26.38     22.06 o 
  13  10   8       55.40       69.03     25.09 o 
 -14  11   8      102.83       88.53     22.48 o 
 -13  11   8       25.75       36.77     28.94 o 
 -12  11   8      204.79      180.28     34.51 o 
 -11  11   8      181.52      139.51     39.93 o 
 -10  11   8        9.29        1.15     11.88 o 
  -9  11   8      807.20      763.15     40.41 o 
  -8  11   8      756.90      767.78     28.76 o 
  -7  11   8      831.20      791.86     27.20 o 
  -6  11   8     3259.15     3304.09     55.32 o 
  -5  11   8     1279.76     1180.82     29.50 o 
  -4  11   8     1555.25     1615.06     35.74 o 
  -3  11   8      331.74      289.19     13.76 o 
  -2  11   8        0.55       16.80      8.42 o 
  -1  11   8      400.66      417.97     23.21 o 
   0  11   8     1301.34     1272.26     29.99 o 
   1  11   8      176.66      178.96     16.93 o 
   2  11   8     2488.59     2452.05     46.84 o 
   3  11   8       39.52       71.88     13.05 o 
   4  11   8     1254.24     1249.79     41.99 o 
   5  11   8      825.42      872.59     26.08 o 
   6  11   8      196.12      187.27     20.46 o 
   7  11   8      410.63      461.25     27.00 o 
   8  11   8        8.77       -4.53     15.51 o 
   9  11   8       20.14       18.01     16.33 o 
  10  11   8      111.78       86.32     20.79 o 
  11  11   8      214.12      222.94     25.82 o 
  12  11   8      133.48      128.08     26.31 o 
 -13  12   8       56.66       71.60     31.51 o 
 -12  12   8      193.03      215.26     46.91 o 
 -11  12   8      109.48      116.08     18.78 o 
 -10  12   8      189.60      205.64     26.24 o 
  -9  12   8      345.90      326.00     18.26 o 
  -8  12   8       21.49       63.73     12.88 o 
  -7  12   8      828.47      877.17     28.03 o 
  -6  12   8      190.16      231.02     16.12 o 
  -5  12   8      921.89      874.39     26.73 o 
  -4  12   8      181.33      238.54     14.05 o 
  -3  12   8      154.27      146.23     11.63 o 
  -2  12   8      453.35      480.74     17.52 o 
  -1  12   8      204.44      211.01     16.78 o 
   0  12   8      685.69      834.66     38.69 o 
   1  12   8       56.99       62.86     12.58 o 
   2  12   8      472.08      498.91     22.34 o 
   3  12   8      381.63      410.82     21.24 o 
   4  12   8       68.05       39.99     12.87 o 
   5  12   8      641.23      695.44     30.03 o 
   6  12   8        3.13        7.21     12.67 o 
   7  12   8      559.84      561.57     27.69 o 
   8  12   8       48.66       66.44     18.75 o 
   9  12   8       58.43       39.20     18.40 o 
  10  12   8       62.46       67.04     21.57 o 
  11  12   8        0.92       -2.27     18.86 o 
 -12  13   8      151.15      126.57     17.94 o 
 -11  13   8      504.33      470.75     24.74 o 
 -10  13   8      208.93      224.28     17.89 o 
  -9  13   8     1026.04      999.39     40.96 o 
  -8  13   8      288.70      311.04     19.62 o 
  -7  13   8     1078.77     1022.44     46.35 o 
  -6  13   8       32.23       25.60     12.66 o 
  -5  13   8      368.79      367.52     20.32 o 
  -4  13   8        5.97       17.74     10.72 o 
  -3  13   8     3222.07     2990.31     49.22 o 
  -2  13   8       61.16       43.98     12.81 o 
  -1  13   8     6703.98     6581.82    107.25 o 
   0  13   8      179.07      169.40     17.27 o 
   1  13   8     4492.39     4512.20     78.01 o 
   2  13   8      108.79      113.16     17.32 o 
   3  13   8       96.96      127.47     16.30 o 
   4  13   8       88.47       94.40     20.86 o 
   5  13   8      680.83      692.99     31.12 o 
   6  13   8      896.88      881.62     43.17 o 
   7  13   8      874.61      893.17     32.35 o 
   8  13   8     1039.56      956.58     37.82 o 
   9  13   8      419.89      439.98     30.26 o 
  10  13   8      285.72      317.10     43.96 o 
 -11  14   8        1.39      -10.09     13.06 o 
 -10  14   8       12.85       -3.87     13.06 o 
  -9  14   8      407.34      428.94     23.17 o 
  -8  14   8        1.18        9.06     13.94 o 
  -7  14   8     2698.28     2508.86     54.30 o 
  -6  14   8       53.27       49.75     13.88 o 
  -5  14   8     2360.85     2211.93     50.96 o 
  -4  14   8       50.56       38.85     12.95 o 
  -3  14   8      804.43      769.49     29.64 o 
  -2  14   8      146.25      146.55     16.58 o 
  -1  14   8        6.85       15.42     13.28 o 
   0  14   8      704.89      680.26     29.65 o 
   1  14   8      725.24      706.25     31.67 o 
   2  14   8      179.16      153.82     19.70 o 
   3  14   8     1273.54     1262.37     37.57 o 
   4  14   8      203.50      212.82     20.62 o 
   5  14   8     1229.07     1118.44     39.86 o 
   6  14   8       34.14       30.92     20.04 o 
   7  14   8      273.13      239.29     26.37 o 
   8  14   8       29.00       52.53     22.47 o 
   9  14   8        1.99        1.82     17.41 o 
  10  14   8      158.86      132.04     22.73 o 
 -10  15   8       27.10       14.05     14.94 o 
  -9  15   8       21.82        1.23     13.97 o 
  -8  15   8      402.89      411.28     26.40 o 
  -7  15   8       52.46       34.47     14.98 o 
  -6  15   8     1672.47     1735.33     45.82 o 
  -5  15   8       33.50       14.78     16.38 o 
  -4  15   8     1251.01     1206.55     44.10 o 
  -3  15   8       93.78       64.99     15.15 o 
  -2  15   8      435.25      403.82     25.03 o 
  -1  15   8      110.37       89.48     16.73 o 
   0  15   8      181.31      206.83     20.96 o 
   1  15   8      289.53      267.01     24.80 o 
   2  15   8      789.50      737.93     34.19 o 
   3  15   8      188.93      171.95     20.09 o 
   4  15   8     1230.42     1254.09     40.54 o 
   5  15   8      208.19      214.84     23.64 o 
   6  15   8      340.51      350.55     29.77 o 
   7  15   8        2.01       11.76     19.80 o 
   8  15   8       37.53       29.55     21.95 o 
  -9  16   8       27.95       28.41     16.65 o 
  -8  16   8      285.27      295.69     23.70 o 
  -7  16   8       22.81       34.28     15.38 o 
  -6  16   8       25.60       26.07     17.76 o 
  -5  16   8       65.60       75.64     20.60 o 
  -4  16   8      205.10      209.52     24.97 o 
  -3  16   8        2.97       -4.69     17.08 o 
  -2  16   8     1491.53     1433.00     43.64 o 
  -1  16   8      135.34      143.27     19.92 o 
   0  16   8     1203.99     1246.93     41.14 o 
   1  16   8      263.46      279.90     26.73 o 
   2  16   8      366.77      358.77     28.13 o 
   3  16   8       40.77       65.79     17.98 o 
   4  16   8        0.21       -9.30     15.71 o 
   5  16   8       20.58       11.21     17.66 o 
   6  16   8      317.17      407.08     32.39 o 
   7  16   8      164.39      132.35     25.07 o 
  -7  17   8        2.31       24.27     18.68 o 
  -6  17   8       12.20       15.22     17.90 o 
  -5  17   8        2.41       39.00     19.21 o 
  -4  17   8        4.90       24.85     19.65 o 
  -3  17   8        0.11       -0.37     18.68 o 
  -2  17   8       45.08       47.10     17.82 o 
  -1  17   8        2.72       81.05     19.09 o 
   0  17   8        4.48        8.57     17.92 o 
   1  17   8        2.57       20.23     19.14 o 
   2  17   8        3.11        1.48     18.42 o 
   3  17   8        1.34      -12.08     17.41 o 
   4  17   8       17.81       37.59     17.92 o 
   5  17   8        8.21       11.44     18.35 o 
   6  17   8       23.05      -27.36     19.64 o 
  -5  18   8       79.35      120.89     33.22 o 
  -4  18   8       77.04       94.51     22.53 o 
  -3  18   8       67.77       66.59     22.54 o 
  -2  18   8      401.24      422.64     32.09 o 
  -1  18   8        0.10        5.47     17.35 o 
   0  18   8      278.58      328.86     30.67 o 
   1  18   8      119.20      125.27     23.25 o 
   2  18   8       35.47       48.62     21.21 o 
   3  18   8       47.58       53.70     22.38 o 
 -17   1   9      119.06      115.99     21.97 o 
 -16   1   9       10.62       24.46     14.93 o 
 -15   1   9       17.46       30.00     14.71 o 
 -14   1   9      126.42      149.63     22.10 o 
 -13   1   9      544.06      521.68     30.51 o 
 -12   1   9     1040.22      950.93     26.86 o 
 -11   1   9      506.46      506.06     20.81 o 
 -10   1   9      467.91      485.48     23.86 o 
  -9   1   9     5289.97     5458.31     65.27 o 
  -8   1   9       43.24       48.34      5.81 o 
  -7   1   9     2076.11     2442.44     31.19 o 
  -6   1   9     1719.36     1844.80     21.47 o 
  -5   1   9       30.33      163.03      6.21 o 
  -4   1   9       49.64       33.70      3.37 o 
  -3   1   9    11851.81    11235.67     98.00 o 
  -2   1   9     1292.61     1395.17     17.09 o 
  -1   1   9    36075.13    34735.32    314.67 o 
   0   1   9     7731.60     7457.94     69.76 o 
   1   1   9    20313.35    19292.49    154.68 o 
   2   1   9    10179.70    10839.59     84.06 o 
   3   1   9     1292.41     1390.36     17.53 o 
   4   1   9      215.81      359.16     19.12 o 
   5   1   9     6005.68     5755.10     58.01 o 
   6   1   9     2812.78     2983.88     36.57 o 
   7   1   9    12551.98    12318.15    129.73 o 
   8   1   9     3003.23     2788.67     45.34 o 
   9   1   9        7.51       -5.86     10.04 o 
  10   1   9      902.70      927.74     33.94 o 
  11   1   9       63.31       78.46     18.57 o 
  12   1   9      245.67      247.89     24.80 o 
  13   1   9        6.76       38.38     20.40 o 
  14   1   9       52.25       67.01     23.64 o 
  15   1   9       44.87       28.55     23.63 o 
 -17   2   9      175.67      175.56     23.70 o 
 -16   2   9      137.61      127.15     18.50 o 
 -15   2   9      982.57      960.48     33.86 o 
 -14   2   9     1019.14      957.67     31.00 o 
 -13   2   9      684.28      683.24     24.99 o 
 -12   2   9        4.39       13.96      9.86 o 
 -11   2   9       32.46       70.92     10.03 o 
 -10   2   9        0.37        2.87      6.48 o 
  -9   2   9     1967.29     2259.20     51.51 o 
  -8   2   9      517.96      552.18     11.31 o 
  -7   2   9    13898.76    14046.29    129.54 o 
  -6   2   9      271.12      260.73     10.37 o 
  -5   2   9    10571.66    10245.13     79.15 o 
  -4   2   9      726.36      811.80     11.17 o 
  -3   2   9     3740.74     3223.08     30.82 o 
  -2   2   9      153.25      148.44      5.44 o 
  -1   2   9      529.59      522.84      9.79 o 
   0   2   9     2422.78     2502.48     25.01 o 
   1   2   9    15463.26    14997.18    116.73 o 
   2   2   9       26.13       34.76      6.11 o 
   3   2   9    39078.74    39185.32    326.66 o 
   4   2   9     6352.22     6166.93     60.87 o 
   5   2   9    15844.88    14800.33    132.37 o 
   6   2   9     2519.46     2589.93     34.01 o 
   7   2   9     1461.84     1539.21     25.89 o 
   8   2   9      235.85      180.24     12.17 o 
   9   2   9      148.98      158.54     24.19 o 
  10   2   9      367.51      415.83     27.47 o 
  11   2   9      426.82      416.46     28.44 o 
  12   2   9     1084.28     1070.49     43.87 o 
  13   2   9      437.35      468.40     30.34 o 
  14   2   9      335.39      363.39     35.00 o 
  15   2   9       22.35       27.08     22.34 o 
 -16   3   9      150.14      111.89     17.11 o 
 -15   3   9      500.38      458.64     26.99 o 
 -14   3   9      682.79      731.70     35.36 o 
 -13   3   9      679.62      632.76     23.61 o 
 -12   3   9     1272.85     1239.51     59.74 o 
 -11   3   9     1177.35     1198.13     27.21 o 
 -10   3   9      112.17      101.91      8.44 o 
  -9   3   9        2.29      254.29     23.16 o 
  -8   3   9     9541.04     9024.85     96.72 o 
  -7   3   9       54.70      785.67     38.61 o 
  -6   3   9    16869.99    16382.96    150.79 o 
  -5   3   9      325.22      648.24     24.39 o 
  -4   3   9     4694.79     3977.46     33.40 o 
  -3   3   9      546.76      437.54      7.61 o 
  -2   3   9    12530.34    12749.40    105.11 o 
  -1   3   9     7703.88     7366.04     60.15 o 
   0   3   9     6167.55     5742.74     51.32 o 
   1   3   9     5202.30     5226.17     48.96 o 
   2   3   9     7968.02     7940.60     71.60 o 
   3   3   9     5749.84     5710.00     54.90 o 
   4   3   9    22366.26    22562.00    197.13 o 
   5   3   9     1496.60     1476.50     25.46 o 
   6   3   9    14054.43    14590.69    140.51 o 
   7   3   9      224.31      221.94     13.02 o 
   8   3   9     1256.60     1211.03     31.33 o 
   9   3   9     1054.48     1131.42     32.20 o 
  10   3   9      166.21      171.95     19.49 o 
  11   3   9      809.84      837.67     37.69 o 
  12   3   9      471.71      457.21     31.30 o 
  13   3   9     1026.47     1085.74     45.87 o 
  14   3   9      169.92      134.78     23.22 o 
  15   3   9      118.47      102.95     24.35 o 
 -16   4   9        1.52       24.75     17.07 o 
 -15   4   9       16.73       15.69     12.86 o 
 -14   4   9      379.73      459.18     22.52 o 
 -13   4   9      129.64      108.02     13.04 o 
 -12   4   9     2674.29     2664.88     74.61 o 
 -11   4   9     1633.11     1509.65     30.18 o 
 -10   4   9     2540.69     2489.31     39.70 o 
  -9   4   9     1094.70     1119.41     29.33 o 
  -8   4   9     4401.18     4516.53     55.08 o 
  -7   4   9       54.86       67.52      7.27 o 
  -6   4   9      225.39      220.99     12.56 o 
  -5   4   9       11.38       11.78      3.63 o 
  -4   4   9    10984.70    10977.77     89.25 o 
  -3   4   9      243.66      335.42      6.66 o 
  -2   4   9    18244.31    16859.29    127.07 o 
  -1   4   9     2174.45     1999.97     21.13 o 
   0   4   9    36175.20    34342.47    262.56 o 
   1   4   9     5522.30     5563.02     44.74 o 
   2   4   9     7850.99     8196.85     77.67 o 
   3   4   9       54.35       44.26      5.02 o 
   4   4   9     5178.52     5528.70     63.10 o 
   5   4   9     3298.83     3361.71     44.61 o 
   6   4   9     8720.40     8604.41     93.72 o 
   7   4   9     7249.07     6590.93     90.76 o 
   8   4   9     2901.25     2686.12     49.89 o 
   9   4   9     2671.65     2618.89     49.47 o 
  10   4   9     1346.27     1265.08     43.76 o 
  11   4   9      181.55      194.44     23.82 o 
  12   4   9       29.84       22.10     18.30 o 
  13   4   9       71.32       63.36     25.03 o 
  14   4   9        9.45       -3.99     18.60 o 
 -16   5   9      315.01      356.31     26.55 o 
 -15   5   9       91.69       67.62     13.63 o 
 -14   5   9      404.03      352.44     28.45 o 
 -13   5   9      731.76      707.95     24.50 o 
 -12   5   9      147.93      123.02     14.37 o 
 -11   5   9      273.31      300.75     15.59 o 
 -10   5   9     1720.53     1643.46     25.41 o 
  -9   5   9      140.83      151.53      8.68 o 
  -8   5   9     4743.87     4369.33     63.62 o 
  -7   5   9      144.14      392.39     25.51 o 
  -6   5   9     7108.42     6899.40     74.50 o 
  -5   5   9       25.93      156.69     33.20 o 
  -4   5   9     6268.76     6509.51     56.17 o 
  -3   5   9      462.71      475.02      9.35 o 
  -2   5   9      506.75      526.73      9.24 o 
  -1   5   9      761.26      737.34     11.47 o 
   0   5   9       78.47      157.04      8.04 o 
   1   5   9     1118.77     1028.37     13.04 o 
   2   5   9     3844.72     3826.82     41.76 o 
   3   5   9     3857.14     3756.77     45.46 o 
   4   5   9    13271.86    13261.94    135.82 o 
   5   5   9      252.27      211.05     10.79 o 
   6   5   9     1256.21     1295.99     27.78 o 
   7   5   9        1.46        8.57     10.29 o 
   8   5   9      461.02      530.97     21.89 o 
   9   5   9      446.00      535.94     27.23 o 
  10   5   9       39.62       51.13     13.43 o 
  11   5   9      712.78      740.31     36.14 o 
  12   5   9      139.57      125.71     21.93 o 
  13   5   9      300.30      341.67     32.81 o 
  14   5   9      148.82      158.15     28.10 o 
 -16   6   9       80.05       72.48     16.19 o 
 -15   6   9      109.83      114.68     14.15 o 
 -14   6   9      532.69      518.55     21.32 o 
 -13   6   9      626.13      604.19     31.52 o 
 -12   6   9       41.24       49.73     13.39 o 
 -11   6   9      400.42      403.90     26.61 o 
 -10   6   9       94.19       71.71     12.56 o 
  -9   6   9     1180.19     1232.74     30.31 o 
  -8   6   9     1262.94     1231.32     28.07 o 
  -7   6   9     2544.24     2794.02     48.27 o 
  -6   6   9       19.07       12.91      5.70 o 
  -5   6   9     6000.14     6346.64     60.46 o 
  -4   6   9      324.35      387.36      8.44 o 
  -3   6   9     3063.45     2978.47     27.77 o 
  -2   6   9     1314.04     1295.63     16.98 o 
  -1   6   9      189.32      191.73      6.89 o 
   0   6   9       12.53       13.83      3.65 o 
   1   6   9     1280.18     1286.94     17.70 o 
   2   6   9      934.97      779.44     16.21 o 
   3   6   9     7282.44     7060.50     77.58 o 
   4   6   9     3630.02     3500.78     44.38 o 
   5   6   9     1799.44     1855.10     29.07 o 
   6   6   9     1252.59     1256.80     27.91 o 
   7   6   9      268.56      295.61     17.77 o 
   8   6   9       96.68       70.55     14.12 o 
   9   6   9      254.68      262.38     25.91 o 
  10   6   9       44.91       46.45     15.61 o 
  11   6   9      513.17      503.84     35.00 o 
  12   6   9      376.44      461.16     35.15 o 
  13   6   9      161.95      186.21     28.33 o 
  14   6   9      148.72      177.11     29.35 o 
 -15   7   9       10.27        7.76     21.39 o 
 -14   7   9      255.65      259.91     20.58 o 
 -13   7   9       69.08       94.35     16.50 o 
 -12   7   9      314.57      332.34     20.67 o 
 -11   7   9      367.85      351.73     41.09 o 
 -10   7   9       48.09       37.87     12.12 o 
  -9   7   9     2332.57     2402.56     50.70 o 
  -8   7   9     1078.67      974.56     24.98 o 
  -7   7   9       16.26       72.73      7.83 o 
  -6   7   9     3792.89     3510.70     42.81 o 
  -5   7   9      124.17      216.42     11.06 o 
  -4   7   9     2239.68     2098.11     25.60 o 
  -3   7   9     1567.64     1536.48     19.70 o 
  -2   7   9      350.99      416.20      9.77 o 
  -1   7   9     2113.53     1876.17     22.83 o 
   0   7   9     1293.44     1260.45     17.27 o 
   1   7   9     1784.42     1628.02     22.53 o 
   2   7   9     4505.81     4527.05     46.17 o 
   3   7   9     1210.26     1288.63     23.82 o 
   4   7   9     2304.33     2344.63     39.24 o 
   5   7   9     1461.16     1427.30     29.64 o 
   6   7   9       49.08      111.62     12.63 o 
   7   7   9     1999.88     1884.52     61.45 o 
   8   7   9      228.61      228.20     21.62 o 
   9   7   9      149.96      110.02     18.55 o 
  10   7   9      258.97      223.51     21.93 o 
  11   7   9      155.20      160.40     25.69 o 
  12   7   9       34.37       59.13     22.81 o 
  13   7   9      160.19      218.06     32.64 o 
  14   7   9       15.82       17.19     22.48 o 
 -15   8   9       85.14       42.84     39.12 o 
 -14   8   9      106.30       97.05     15.03 o 
 -13   8   9       31.85       22.06     14.70 o 
 -12   8   9      196.61      221.96     25.39 o 
 -11   8   9       56.29       22.29     17.91 o 
 -10   8   9      109.64      146.17     23.57 o 
  -9   8   9       86.08       96.08     12.10 o 
  -8   8   9       29.51       43.14      9.14 o 
  -7   8   9       13.58        4.61      6.80 o 
  -6   8   9       63.42       59.51      6.68 o 
  -5   8   9     1578.89     1552.50     27.96 o 
  -4   8   9      447.18      505.00     12.49 o 
  -3   8   9        8.82        5.54      4.44 o 
  -2   8   9     1520.89     1604.56     22.04 o 
  -1   8   9      124.42      110.74      6.69 o 
   0   8   9     1771.62     1844.92     27.17 o 
   1   8   9      847.25      811.22     15.62 o 
   2   8   9      636.43      710.15     22.09 o 
   3   8   9     1043.92      985.78     24.09 o 
   4   8   9        0.75      123.51     15.29 o 
   5   8   9      895.25      881.51     23.57 o 
   6   8   9       13.97       31.15     11.88 o 
   7   8   9      873.30      771.82     29.82 o 
   8   8   9        1.80       14.78     14.74 o 
   9   8   9      303.44      308.28     29.86 o 
  10   8   9      123.36      152.09     21.01 o 
  11   8   9       28.16       24.80     17.11 o 
  12   8   9      105.38      106.92     24.39 o 
  13   8   9        2.42       -4.25     20.59 o 
 -15   9   9        1.62       13.82     33.98 o 
 -14   9   9       10.69       -4.30     16.65 o 
 -13   9   9      112.83       90.43     22.07 o 
 -12   9   9      182.71       90.90     31.48 o 
 -11   9   9     1892.35     1775.98     57.30 o 
 -10   9   9      644.53      627.43     28.29 o 
  -9   9   9     2966.05     3068.37     49.08 o 
  -8   9   9      339.37      365.90     21.30 o 
  -7   9   9      144.36      272.24     16.64 o 
  -6   9   9       31.00       15.49      6.11 o 
  -5   9   9       25.70      161.11     14.86 o 
  -4   9   9      236.31      260.54     10.26 o 
  -3   9   9     8518.38     8377.65     86.69 o 
  -2   9   9      134.64      160.19      8.92 o 
  -1   9   9    11763.71    11704.25    114.63 o 
   0   9   9      307.34      322.32     12.43 o 
   1   9   9     5471.16     5243.80     66.51 o 
   2   9   9      521.52      613.84     21.13 o 
   3   9   9        5.96      -13.86      6.93 o 
   4   9   9       24.76       49.49     10.04 o 
   5   9   9     1591.99     1629.01     35.85 o 
   6   9   9     1363.75     1340.38     33.70 o 
   7   9   9     1518.98     1508.22     44.54 o 
   8   9   9     1604.58     1606.77     47.22 o 
   9   9   9      752.27      748.03     34.05 o 
  10   9   9      647.61      640.80     32.68 o 
  11   9   9      176.22      204.31     23.79 o 
  12   9   9       78.90       67.34     23.96 o 
  13   9   9        9.48       40.84     24.08 o 
 -14  10   9      291.06      289.20     41.45 o 
 -13  10   9      152.81       97.93     31.20 o 
 -12  10   9       58.93       58.04     22.08 o 
 -11  10   9        1.45       27.74     19.54 o 
 -10  10   9       60.39       40.90     18.62 o 
  -9  10   9     1210.85     1266.63     62.36 o 
  -8  10   9        3.16      -15.54      8.99 o 
  -7  10   9     5773.44     5669.63     92.08 o 
  -6  10   9        2.72       -1.10      7.47 o 
  -5  10   9     7538.87     7413.21     93.90 o 
  -4  10   9        0.93      -13.14      7.91 o 
  -3  10   9     2281.63     2398.86     36.70 o 
  -2  10   9      845.18      771.35     19.40 o 
  -1  10   9      119.48      150.85     10.34 o 
   0  10   9      845.16      805.57     21.78 o 
   1  10   9     1366.22     1233.48     29.03 o 
   2  10   9     2078.58     2027.25     36.71 o 
   3  10   9     3905.83     3881.17     64.12 o 
   4  10   9     1071.06     1030.84     25.23 o 
   5  10   9     3092.15     2994.04     53.55 o 
   6  10   9      418.52      408.96     22.84 o 
   7  10   9      807.21      801.61     33.61 o 
   8  10   9       91.63       61.38     17.77 o 
   9  10   9        0.00       -8.08     15.29 o 
  10  10   9      556.06      529.97     31.70 o 
  11  10   9       97.57      114.85     23.40 o 
  12  10   9      712.29      720.84     43.86 o 
 -13  11   9      252.42      224.65     41.47 o 
 -12  11   9       38.39       41.63     26.28 o 
 -11  11   9      382.36      425.25     41.20 o 
 -10  11   9        9.49       12.29     16.29 o 
  -9  11   9       24.70       53.51     13.86 o 
  -8  11   9     1087.03     1080.31     33.61 o 
  -7  11   9        2.41       22.05     10.40 o 
  -6  11   9     2763.72     2849.15     50.00 o 
  -5  11   9      295.83      305.68     15.97 o 
  -4  11   9     2782.76     2777.72     42.71 o 
  -3  11   9      201.20      229.61     13.48 o 
  -2  11   9      274.08      281.99     14.64 o 
  -1  11   9     1624.31     1636.83     34.18 o 
   0  11   9      616.96      601.75     21.85 o 
   1  11   9      944.75      936.78     27.46 o 
   2  11   9     2102.19     2185.36     41.23 o 
   3  11   9      857.47      816.15     26.79 o 
   4  11   9     2074.00     2218.95     54.81 o 
   5  11   9       23.95       42.85     10.24 o 
   6  11   9     1364.36     1348.21     41.59 o 
   7  11   9        2.63       -5.19     15.21 o 
   8  11   9       96.60       64.69     20.83 o 
   9  11   9      178.22      196.00     23.34 o 
  10  11   9      119.83      120.24     21.87 o 
  11  11   9      340.08      347.27     28.95 o 
  12  11   9       48.60       45.90     23.45 o 
 -13  12   9       99.23       54.37     33.29 o 
 -12  12   9      561.34      509.32     54.74 o 
 -11  12   9      151.02      111.62     30.60 o 
 -10  12   9     1322.11     1195.02     36.84 o 
  -9  12   9       30.77       16.67     11.79 o 
  -8  12   9     1099.62     1060.92     30.65 o 
  -7  12   9        9.45        2.76     11.22 o 
  -6  12   9      566.35      559.43     23.51 o 
  -5  12   9       26.04       28.98     13.36 o 
  -4  12   9      739.48      709.25     25.63 o 
  -3  12   9       75.85       58.47     10.54 o 
  -2  12   9     5314.14     5088.79     78.97 o 
  -1  12   9      466.43      506.00     23.71 o 
   0  12   9     8824.30     8492.67    119.36 o 
   1  12   9      674.26      754.53     26.44 o 
   2  12   9     1865.30     2031.54     46.06 o 
   3  12   9      216.12      231.10     19.03 o 
   4  12   9      220.52      286.57     20.35 o 
   5  12   9      202.78      194.71     18.29 o 
   6  12   9     1418.00     1446.88     50.75 o 
   7  12   9      738.43      766.44     34.04 o 
   8  12   9      710.85      768.21     35.62 o 
   9  12   9      364.67      381.68     29.15 o 
  10  12   9      179.28      159.74     24.47 o 
  11  12   9      160.44      176.03     25.59 o 
 -12  13   9        2.87       34.01     18.39 o 
 -11  13   9        3.31       37.15     13.77 o 
 -10  13   9       53.43       87.50     18.57 o 
  -9  13   9        0.06        0.12     12.37 o 
  -8  13   9       96.42       89.39     14.81 o 
  -7  13   9        7.30       42.23     13.71 o 
  -6  13   9      814.15      751.93     27.39 o 
  -5  13   9       42.22       46.02     15.58 o 
  -4  13   9      182.43      176.57     16.46 o 
  -3  13   9        3.65        1.14      9.21 o 
  -2  13   9      250.64      207.35     21.11 o 
  -1  13   9       22.92       31.13     14.57 o 
   0  13   9        5.49       12.01     12.96 o 
   1  13   9      189.95      183.13     18.18 o 
   2  13   9       21.56       13.95     13.92 o 
   3  13   9       53.91       59.52     14.76 o 
   4  13   9      271.71      259.47     23.54 o 
   5  13   9        1.18       -7.49     12.71 o 
   6  13   9       27.51       36.25     20.82 o 
   7  13   9       10.99        6.41     17.28 o 
   8  13   9        0.28       14.41     16.63 o 
   9  13   9       56.44       43.26     19.46 o 
  10  13   9       38.25       50.10     20.81 o 
 -11  14   9      136.12      155.60     18.24 o 
 -10  14   9       21.98       25.60     14.12 o 
  -9  14   9       20.33       35.24     14.37 o 
  -8  14   9      274.72      317.69     21.22 o 
  -7  14   9      417.55      476.12     24.96 o 
  -6  14   9       76.34       97.20     15.83 o 
  -5  14   9      681.83      671.67     28.31 o 
  -4  14   9      201.83      200.41     17.24 o 
  -3  14   9      121.01      139.86     21.29 o 
  -2  14   9      673.33      655.52     27.34 o 
  -1  14   9       10.40       -5.25     13.45 o 
   0  14   9      707.66      748.69     31.11 o 
   1  14   9      298.51      307.53     24.57 o 
   2  14   9       29.17       50.24     16.64 o 
   3  14   9      292.18      294.44     22.18 o 
   4  14   9      132.54      136.84     19.05 o 
   5  14   9       43.24       42.35     16.30 o 
   6  14   9      337.53      342.50     31.33 o 
   7  14   9       19.73       48.85     19.33 o 
   8  14   9      166.12      168.17     27.86 o 
   9  14   9      153.96      103.05     26.13 o 
 -10  15   9       43.35       49.92     15.84 o 
  -9  15   9       34.28       31.27     15.06 o 
  -8  15   9      544.00      536.08     26.60 o 
  -7  15   9        8.22       13.79     14.59 o 
  -6  15   9      944.44      950.92     34.98 o 
  -5  15   9       31.30       24.73     13.75 o 
  -4  15   9      569.90      613.76     39.68 o 
  -3  15   9        5.22       24.14     15.52 o 
  -2  15   9      121.28      110.17     18.29 o 
  -1  15   9      169.59      149.44     19.27 o 
   0  15   9      314.25      350.95     24.41 o 
   1  15   9        0.07       23.53     15.52 o 
   2  15   9      865.63      912.50     37.69 o 
   3  15   9      131.34      149.44     19.86 o 
   4  15   9      613.33      691.63     32.76 o 
   5  15   9      189.84      175.90     22.90 o 
   6  15   9       80.60      104.93     23.06 o 
   7  15   9       63.18       52.96     21.15 o 
   8  15   9        4.92       30.65     22.57 o 
  -9  16   9        9.53       40.60     16.63 o 
  -8  16   9       30.32       44.38     16.19 o 
  -7  16   9      295.01      294.93     23.00 o 
  -6  16   9       17.93       30.67     18.09 o 
  -5  16   9      459.40      442.35     30.83 o 
  -4  16   9      152.63      144.97     22.82 o 
  -3  16   9      388.12      359.85     29.72 o 
  -2  16   9      239.58      291.83     24.61 o 
  -1  16   9       30.51       29.93     16.66 o 
   0  16   9      274.95      276.19     23.89 o 
   1  16   9      179.55      171.28     30.82 o 
   2  16   9      256.01      266.46     25.99 o 
   3  16   9      395.04      381.91     27.16 o 
   4  16   9      124.64      128.42     20.95 o 
   5  16   9      254.07      259.78     28.52 o 
   6  16   9        2.58       18.21     20.30 o 
   7  16   9       44.44       62.13     22.23 o 
  -7  17   9      134.00      110.29     22.47 o 
  -6  17   9        0.26       13.52     18.08 o 
  -5  17   9      121.03       96.17     22.36 o 
  -4  17   9        0.30       12.33     17.91 o 
  -3  17   9      875.61      881.48     53.78 o 
  -2  17   9       64.44       39.03     19.89 o 
  -1  17   9     1886.60     1936.13     53.19 o 
   0  17   9       63.90       76.63     19.13 o 
   1  17   9      783.36      733.34     39.29 o 
   2  17   9       29.47       48.68     20.52 o 
   3  17   9       65.16       74.25     21.07 o 
   4  17   9       27.68       23.42     18.34 o 
   5  17   9       61.37       40.90     20.49 o 
  -4  18   9       38.02       52.79     20.73 o 
  -3  18   9      135.40      143.80     25.75 o 
  -2  18   9       89.87       89.39     24.59 o 
  -1  18   9        0.01       45.98     19.07 o 
   0  18   9       74.69       56.37     21.25 o 
   1  18   9      183.72      199.04     27.89 o 
   2  18   9       86.59      113.04     24.46 o 
 -17   0  10      154.77      182.13     28.79 o 
 -16   0  10        8.51       28.45     19.53 o 
 -15   0  10       36.47       10.16     20.83 o 
 -14   0  10      119.96      143.55     28.66 o 
 -13   0  10      787.86      750.85     38.81 o 
 -12   0  10     1908.71     1929.45     93.14 o 
 -11   0  10     1765.91     1692.66     57.47 o 
 -10   0  10    10646.79    10629.46    173.90 o 
  -9   0  10      918.60      944.38     60.05 o 
  -8   0  10     6693.67     7104.09    119.33 o 
  -7   0  10      146.47      118.74     14.84 o 
  -6   0  10     1052.26     1570.77     72.39 o 
  -5   0  10      240.07      205.90      9.58 o 
  -4   0  10      227.92      148.59      7.85 o 
  -3   0  10     1546.84     1474.20     26.76 o 
  -2   0  10    96558.66    94199.77   1220.94 o 
  -1   0  10     6719.91     6711.03     89.31 o 
   0   0  10    79339.56    77950.40    908.28 o 
   1   0  10     3006.85     3224.92     44.41 o 
   2   0  10     6257.75     6239.63     86.84 o 
   3   0  10       15.90        1.44      5.55 o 
   4   0  10     1218.59     1189.26     30.44 o 
   5   0  10     5040.46     5013.69     67.99 o 
   6   0  10     7532.59     7336.39    130.29 o 
   7   0  10     6143.32     6669.66    105.18 o 
   8   0  10    10744.22    10239.69    221.33 o 
   9   0  10     1868.67     2114.84     65.50 o 
  10   0  10     1014.67     1173.64     48.59 o 
  11   0  10      647.50      688.66     49.83 o 
  12   0  10      221.85      244.69     38.99 o 
  13   0  10        2.73      -30.35     33.74 o 
  14   0  10       65.53       77.16     33.81 o 
  15   0  10      530.59      482.51     56.62 o 
 -17   1  10       45.96       44.82     15.60 o 
 -16   1  10      504.40      514.90     29.44 o 
 -15   1  10      414.63      419.33     24.45 o 
 -14   1  10      334.48      352.17     22.91 o 
 -13   1  10      808.86      776.07     28.07 o 
 -12   1  10       50.06       84.42     14.34 o 
 -11   1  10      150.88      153.77     12.37 o 
 -10   1  10     1204.89     1271.91     25.24 o 
  -9   1  10      300.97      369.80     15.88 o 
  -8   1  10     5712.26     5907.23     61.82 o 
  -7   1  10       69.05       61.76      5.36 o 
  -6   1  10     5443.51     5329.35     46.44 o 
  -5   1  10      181.63      181.13      5.67 o 
  -4   1  10       12.68       50.61      4.09 o 
  -3   1  10     6184.52     5885.32     56.98 o 
  -2   1  10      453.82      404.69      8.82 o 
  -1   1  10     7059.33     7087.83     67.20 o 
   0   1  10     5051.10     5188.68     47.30 o 
   1   1  10    19428.90    20954.41    167.94 o 
   2   1  10    22037.12    22148.39    169.95 o 
   3   1  10     2997.16     3071.36     32.35 o 
   4   1  10    12021.51    11586.27     99.72 o 
   5   1  10      783.47     1179.14     27.12 o 
   6   1  10     5070.81     4984.96     60.30 o 
   7   1  10     1528.06     1692.42     28.49 o 
   8   1  10        5.14        3.47      7.94 o 
   9   1  10     1063.00      953.31     30.12 o 
  10   1  10      206.06      247.70     19.15 o 
  11   1  10     1216.78     1191.06     40.12 o 
  12   1  10      108.96       78.46     18.64 o 
  13   1  10      224.47      232.06     28.87 o 
  14   1  10      124.90      128.18     26.39 o 
  15   1  10       66.54       40.62     24.15 o 
 -17   2  10       87.01       98.54     20.70 o 
 -16   2  10      376.05      426.44     25.52 o 
 -15   2  10      646.71      647.96     28.50 o 
 -14   2  10      299.12      287.46     20.32 o 
 -13   2  10      372.68      357.47     20.29 o 
 -12   2  10      513.43      481.87     20.40 o 
 -11   2  10      154.82      136.58     11.95 o 
 -10   2  10       89.61      216.45     14.09 o 
  -9   2  10      926.57      945.79     20.01 o 
  -8   2  10      572.98      573.62     11.96 o 
  -7   2  10     6529.00     6431.35     63.61 o 
  -6   2  10      344.03      422.78      8.32 o 
  -5   2  10     8935.51     8015.77     67.93 o 
  -4   2  10      166.97      186.69      5.89 o 
  -3   2  10     2083.83     1836.93     20.29 o 
  -2   2  10     1016.28     1076.00     15.31 o 
  -1   2  10       14.76       35.62      4.37 o 
   0   2  10       44.08       28.02      3.87 o 
   1   2  10    22760.77    23547.80    175.85 o 
   2   2  10    11311.79    11939.26     98.99 o 
   3   2  10    21287.27    21434.84    169.34 o 
   4   2  10     1540.71     1451.46     19.45 o 
   5   2  10     9347.98     9950.37     98.98 o 
   6   2  10      380.52      345.71     14.11 o 
   7   2  10        0.79       33.54     11.73 o 
   8   2  10        9.62       -1.32      8.52 o 
   9   2  10      213.53      266.96     19.32 o 
  10   2  10      788.71      792.88     32.40 o 
  11   2  10      307.49      286.33     23.50 o 
  12   2  10      493.03      463.88     30.43 o 
  13   2  10      143.38      130.22     21.82 o 
  14   2  10      278.73      234.44     26.96 o 
 -16   3  10        0.04       -1.15     13.17 o 
 -15   3  10       13.35       17.51     13.55 o 
 -14   3  10      271.08      216.97     18.20 o 
 -13   3  10        8.63        8.32     16.11 o 
 -12   3  10      792.82      811.19     25.77 o 
 -11   3  10     3033.36     2946.55     51.44 o 
 -10   3  10      205.37      256.59     12.43 o 
  -9   3  10      427.78      421.70     11.66 o 
  -8   3  10      737.01      944.04     21.10 o 
  -7   3  10     1021.66     1011.68     17.35 o 
  -6   3  10      975.81     1292.81     29.18 o 
  -5   3  10       99.91      124.15      4.89 o 
  -4   3  10     1457.90     1485.62     19.54 o 
  -3   3  10     5514.94     5062.60     43.89 o 
  -2   3  10      235.70      286.06      8.38 o 
  -1   3  10    16307.89    16119.29    122.58 o 
   0   3  10     7121.78     7237.23     63.62 o 
   1   3  10     3095.54     3154.37     34.92 o 
   2   3  10     8631.05     8264.83     76.27 o 
   3   3  10      760.24      980.61     22.42 o 
   4   3  10      535.55      431.57     11.43 o 
   5   3  10    12117.07    12411.25    117.49 o 
   6   3  10        0.28       21.43      7.69 o 
   7   3  10     1468.40     1387.91     28.74 o 
   8   3  10      510.47      509.28     19.69 o 
   9   3  10      534.50      539.03     25.12 o 
  10   3  10      509.80      568.12     28.72 o 
  11   3  10       18.16       11.90     15.24 o 
  12   3  10      138.88      158.38     21.76 o 
  13   3  10      327.04      396.86     29.64 o 
  14   3  10       29.95       17.73     19.00 o 
 -16   4  10        3.27       20.69     13.81 o 
 -15   4  10        0.75       -7.10     11.46 o 
 -14   4  10       83.15       92.00     20.68 o 
 -13   4  10        0.81        6.07     10.48 o 
 -12   4  10       13.40       29.16     11.34 o 
 -11   4  10        8.62        1.69      8.35 o 
 -10   4  10      279.66      419.40     15.60 o 
  -9   4  10     1388.09     1289.54     21.66 o 
  -8   4  10      156.97      204.23      8.28 o 
  -7   4  10        2.41        1.50      4.29 o 
  -6   4  10        5.54      395.94     34.62 o 
  -5   4  10      351.17      307.70     13.29 o 
  -4   4  10      437.34      479.01     13.45 o 
  -3   4  10     2954.62     3203.21     29.10 o 
  -2   4  10       56.81       71.59      6.28 o 
  -1   4  10     1175.45     1284.38     16.72 o 
   0   4  10        4.44       25.29      4.44 o 
   1   4  10      160.95      229.84      6.63 o 
   2   4  10       34.10       28.42      4.52 o 
   3   4  10      551.23      658.79     13.97 o 
   4   4  10      373.12      323.71     10.53 o 
   5   4  10     2440.94     2411.75     35.90 o 
   6   4  10      462.01      453.73     22.28 o 
   7   4  10       48.62       54.74     10.45 o 
   8   4  10        8.59       13.62     10.46 o 
   9   4  10       77.72      125.52     13.74 o 
  10   4  10        6.33       11.65     13.67 o 
  11   4  10       45.79       -3.05     14.17 o 
  12   4  10      151.00      119.69     20.68 o 
  13   4  10       30.96       32.48     20.06 o 
  14   4  10       36.95       11.36     23.07 o 
 -16   5  10       21.00       24.91     13.44 o 
 -15   5  10        0.21        9.21     11.52 o 
 -14   5  10      177.60      163.83     19.16 o 
 -13   5  10      369.02      363.18     22.33 o 
 -12   5  10      588.10      559.97     20.40 o 
 -11   5  10     3100.45     3026.88     57.09 o 
 -10   5  10      459.12      530.52     23.75 o 
  -9   5  10     3097.35     3104.67     43.26 o 
  -8   5  10        2.35       38.67      9.09 o 
  -7   5  10     2834.60     2754.91     41.78 o 
  -6   5  10      425.46      514.63     24.29 o 
  -5   5  10     6229.16     6358.75     61.96 o 
  -4   5  10      202.71      238.78     10.54 o 
  -3   5  10    19706.18    20093.91    150.28 o 
  -2   5  10     1561.41     1584.32     17.96 o 
  -1   5  10    30134.78    28793.38    227.83 o 
   0   5  10     1816.22     1671.62     19.81 o 
   1   5  10     9012.10     9011.36     85.27 o 
   2   5  10     1917.56     1829.91     23.15 o 
   3   5  10      287.58      467.94     15.02 o 
   4   5  10       95.22      118.88      9.70 o 
   5   5  10     3359.79     3293.11     45.25 o 
   6   5  10     2856.28     2766.05     42.37 o 
   7   5  10     1284.57     1250.77     30.15 o 
   8   5  10     2011.93     2151.23     41.99 o 
   9   5  10     1482.60     1504.93     36.43 o 
  10   5  10     1059.46     1150.62     39.27 o 
  11   5  10      165.94      161.76     24.21 o 
  12   5  10      102.79      115.39     24.28 o 
  13   5  10        5.00       20.07     20.76 o 
  14   5  10        1.05       26.33     23.22 o 
 -16   6  10      106.22       84.94     20.44 o 
 -15   6  10      291.29      247.53     22.89 o 
 -14   6  10       15.19       20.36     14.33 o 
 -13   6  10      866.13      818.69     32.21 o 
 -12   6  10      392.55      357.32     38.80 o 
 -11   6  10       36.93        3.19     12.97 o 
 -10   6  10      222.78      226.86     17.03 o 
  -9   6  10     3671.09     3487.94     62.56 o 
  -8   6  10      306.37      282.86     13.97 o 
  -7   6  10     3529.56     3467.10     46.83 o 
  -6   6  10       15.37        3.50      4.94 o 
  -5   6  10     7299.91     7246.47     70.83 o 
  -4   6  10     1011.98     1129.40     15.06 o 
  -3   6  10     6799.73     6724.60     58.71 o 
  -2   6  10      800.25      911.62     13.73 o 
  -1   6  10      129.58      140.56      7.97 o 
   0   6  10      588.09      525.86     11.07 o 
   1   6  10     6325.80     6325.01     58.39 o 
   2   6  10     3288.11     3207.52     42.62 o 
   3   6  10    13691.46    13137.36    140.95 o 
   4   6  10     5944.13     5820.62     72.37 o 
   5   6  10     1948.04     2140.27     34.90 o 
   6   6  10      686.81      684.18     22.44 o 
   7   6  10      819.12      854.18     28.70 o 
   8   6  10       49.99       48.36     15.18 o 
   9   6  10       22.82        0.02     13.49 o 
  10   6  10     1343.17     1403.73     47.65 o 
  11   6  10      202.24      224.50     29.50 o 
  12   6  10      921.69      911.61     46.38 o 
  13   6  10       65.48       83.51     25.08 o 
  14   6  10      307.39      324.17     34.96 o 
 -15   7  10      208.02      190.45     20.71 o 
 -14   7  10      270.09      260.49     20.68 o 
 -13   7  10      827.90      848.04     53.35 o 
 -12   7  10      141.89      144.08     22.93 o 
 -11   7  10      714.29      761.07     34.68 o 
 -10   7  10      316.65      307.89     21.36 o 
  -9   7  10      882.52      840.95     25.27 o 
  -8   7  10     2746.30     2910.90     41.89 o 
  -7   7  10        7.24       -6.81      6.46 o 
  -6   7  10     6131.46     6188.45     62.33 o 
  -5   7  10      723.47      705.89     14.20 o 
  -4   7  10     8488.22     8155.45     69.26 o 
  -3   7  10     2560.25     2451.78     26.75 o 
  -2   7  10      337.70      308.15     12.36 o 
  -1   7  10      692.09      652.66     12.33 o 
   0   7  10      107.08       93.58      6.61 o 
   1   7  10     2689.38     2606.90     31.09 o 
   2   7  10     7692.88     7591.02     78.38 o 
   3   7  10     2415.21     2536.69     42.28 o 
   4   7  10    10262.69     9676.98    112.44 o 
   5   7  10     1888.89     1877.59     34.94 o 
   6   7  10     2636.36     2534.42     46.12 o 
   7   7  10        1.44       -5.33     12.24 o 
   8   7  10      397.89      421.06     25.57 o 
   9   7  10      581.82      463.04     27.78 o 
  10   7  10        3.46       20.29     16.27 o 
  11   7  10     1221.33     1072.20     80.09 o 
  12   7  10      139.77      112.99     25.61 o 
  13   7  10      349.06      316.10     33.82 o 
 -15   8  10        5.84       -4.61     19.82 o 
 -14   8  10      221.48      206.25     22.86 o 
 -13   8  10      163.34      130.31     30.37 o 
 -12   8  10     1115.31     1040.91    152.35 o 
 -11   8  10      705.05      616.46     95.58 o 
 -10   8  10     3739.01     4047.18     73.69 o 
  -9   8  10      283.67      286.21     19.91 o 
  -8   8  10     3927.90     4147.48     58.98 o 
  -7   8  10       26.33       21.14      7.67 o 
  -6   8  10        0.89      113.07     11.25 o 
  -5   8  10       26.15       18.94      5.42 o 
  -4   8  10     6332.47     6306.33     56.95 o 
  -3   8  10      279.79      322.81      9.48 o 
  -2   8  10    18027.58    17677.86    146.69 o 
  -1   8  10      504.36      525.62     13.24 o 
   0   8  10    11584.91    11521.49    108.39 o 
   1   8  10      710.44      712.14     14.71 o 
   2   8  10     2068.92     2015.61     31.83 o 
   3   8  10        1.31       -2.50      6.36 o 
   4   8  10     1367.37     1217.98     26.71 o 
   5   8  10      897.55      903.66     24.43 o 
   6   8  10     1528.08     1414.60     34.49 o 
   7   8  10     1089.01     1114.92     35.69 o 
   8   8  10     2067.70     2059.51     54.38 o 
   9   8  10     1014.91     1049.62     38.98 o 
  10   8  10      300.13      306.78     26.01 o 
  11   8  10      261.66      347.66     39.47 o 
  12   8  10       95.54       97.08     26.02 o 
  13   8  10        0.39        4.33     21.61 o 
 -15   9  10       36.22       42.76     20.46 o 
 -14   9  10       94.06       57.41     24.68 o 
 -13   9  10       15.57       24.85     18.09 o 
 -12   9  10        1.45        3.10     15.12 o 
 -11   9  10       36.99       47.90     15.62 o 
 -10   9  10      333.58      341.00     22.06 o 
  -9   9  10      359.17      361.30     22.43 o 
  -8   9  10      898.94      935.36     23.04 o 
  -7   9  10      200.65      213.82     12.94 o 
  -6   9  10     1484.54     1579.60     23.81 o 
  -5   9  10       49.96       33.66      6.66 o 
  -4   9  10     2805.70     2880.98     35.10 o 
  -3   9  10        0.39       14.58      6.45 o 
  -2   9  10     4022.84     4038.18     46.21 o 
  -1   9  10      148.43      167.60     10.49 o 
   0   9  10        0.60       -0.89      5.91 o 
   1   9  10      932.20      964.59     23.55 o 
   2   9  10     2414.32     2346.84     39.67 o 
   3   9  10     1040.60     1069.62     24.01 o 
   4   9  10     1067.08      987.85     25.46 o 
   5   9  10      543.53      569.97     20.98 o 
   6   9  10      320.43      319.64     20.17 o 
   7   9  10       65.63       68.57     21.72 o 
   8   9  10        0.70        8.48     15.59 o 
   9   9  10      298.21      299.95     26.86 o 
  10   9  10       10.00       -0.56     17.02 o 
  11   9  10      233.96      205.00     24.47 o 
  12   9  10       88.08       48.63     23.72 o 
 -14  10  10       27.83       26.22     33.12 o 
 -13  10  10      131.04      116.16     28.84 o 
 -12  10  10        6.73      -10.88     20.52 o 
 -11  10  10      157.95      184.80     26.73 o 
 -10  10  10      232.81      273.90     28.88 o 
  -9  10  10      110.62      115.12     24.97 o 
  -8  10  10      190.96      169.66     14.21 o 
  -7  10  10     1208.37     1193.57     45.47 o 
  -6  10  10       36.02       23.08      8.75 o 
  -5  10  10     1136.01     1159.08     27.93 o 
  -4  10  10      611.08      651.89     19.28 o 
  -3  10  10     1149.97     1084.90     23.79 o 
  -2  10  10     1625.28     1530.60     28.26 o 
  -1  10  10        5.87       45.08      9.36 o 
   0  10  10     1044.67     1076.46     37.44 o 
   1  10  10     1850.24     1928.28     37.93 o 
   2  10  10        2.23        9.19      9.94 o 
   3  10  10     1655.83     1759.39     33.74 o 
   4  10  10     1120.95     1069.03     32.97 o 
   5  10  10      573.40      683.85     23.92 o 
   6  10  10      659.42      614.62     29.01 o 
   7  10  10       29.79       60.88     16.86 o 
   8  10  10       24.41       15.59     15.74 o 
   9  10  10      464.34      444.35     29.08 o 
  10  10  10       83.91       38.45     18.88 o 
  11  10  10      259.36      265.83     26.96 o 
  12  10  10       73.22       65.96     24.59 o 
 -13  11  10       16.95        9.74     30.83 o 
 -12  11  10       89.46      112.37     34.55 o 
 -11  11  10      237.09      151.72     46.82 o 
 -10  11  10       13.90        7.94     14.85 o 
  -9  11  10      662.46      647.64     32.87 o 
  -8  11  10     1009.56     1056.83     34.86 o 
  -7  11  10      455.34      394.84     22.47 o 
  -6  11  10     1561.79     1577.89     38.69 o 
  -5  11  10        2.07      -13.00      8.74 o 
  -4  11  10      857.35      836.89     21.03 o 
  -3  11  10      366.70      355.04     15.84 o 
  -2  11  10        4.99       14.79      8.71 o 
  -1  11  10      602.32      621.75     30.91 o 
   0  11  10      403.68      411.92     20.12 o 
   1  11  10      224.73      237.96     16.78 o 
   2  11  10     1841.42     1770.69     36.86 o 
   3  11  10       93.00      220.27     17.06 o 
   4  11  10     1105.36     1137.79     34.94 o 
   5  11  10      563.34      634.31     27.29 o 
   6  11  10      188.76      209.08     20.17 o 
   7  11  10      370.68      379.98     28.71 o 
   8  11  10       16.86       11.65     16.80 o 
   9  11  10        1.52      -16.43     16.20 o 
  10  11  10      212.58      235.18     25.80 o 
  11  11  10       29.77       38.30     20.69 o 
 -13  12  10       43.20       36.75     31.66 o 
 -12  12  10      222.72      242.19     41.88 o 
 -11  12  10       14.32       63.64     29.53 o 
 -10  12  10      148.97      173.12     20.68 o 
  -9  12  10      242.95      273.86     19.95 o 
  -8  12  10        2.53       35.57     11.91 o 
  -7  12  10      668.16      690.25     26.58 o 
  -6  12  10      116.72      188.69     16.42 o 
  -5  12  10      927.94      907.57     28.17 o 
  -4  12  10      314.67      366.35     19.51 o 
  -3  12  10      145.37      192.44     17.27 o 
  -2  12  10      853.12      827.19     32.00 o 
  -1  12  10      110.60      113.21     15.93 o 
   0  12  10     1117.39     1098.34     33.05 o 
   1  12  10      223.89      235.65     18.50 o 
   2  12  10      110.99      120.61     15.85 o 
   3  12  10      710.20      760.10     29.32 o 
   4  12  10       39.47       49.48     14.80 o 
   5  12  10      612.87      665.22     30.64 o 
   6  12  10        1.83       30.75     19.78 o 
   7  12  10      616.09      614.25     31.81 o 
   8  12  10       10.43        2.58     17.06 o 
   9  12  10        7.60       10.52     18.30 o 
  10  12  10       99.18      141.07     23.86 o 
  11  12  10        1.59       11.77     20.10 o 
 -12  13  10      144.42       96.43     36.47 o 
 -11  13  10      536.69      564.80     48.68 o 
 -10  13  10      138.12      167.34     15.68 o 
  -9  13  10      875.32      824.49     35.24 o 
  -8  13  10      180.00      180.42     16.84 o 
  -7  13  10      692.23      674.58     30.96 o 
  -6  13  10        0.41       16.34     12.64 o 
  -5  13  10       76.82       85.30     14.90 o 
  -4  13  10        2.69        2.87     11.92 o 
  -3  13  10     2286.98     2319.13     45.96 o 
  -2  13  10       74.56       52.97     17.53 o 
  -1  13  10     4287.27     4331.02     79.26 o 
   0  13  10      466.08      524.34     25.09 o 
   1  13  10     2529.26     2648.43     55.17 o 
   2  13  10      182.11      198.77     20.52 o 
   3  13  10      106.98       79.21     15.86 o 
   4  13  10       18.57       30.19     14.55 o 
   5  13  10      910.01      890.33     36.06 o 
   6  13  10      811.75      827.84     42.72 o 
   7  13  10     1006.13      968.00     45.88 o 
   8  13  10      728.26      680.54     39.18 o 
   9  13  10      401.72      391.53     29.82 o 
  10  13  10      253.65      273.36     27.90 o 
 -11  14  10       29.06       39.73     16.06 o 
 -10  14  10        0.37       11.16     13.16 o 
  -9  14  10      505.49      519.02     25.41 o 
  -8  14  10        2.56       -2.93     13.49 o 
  -7  14  10     2171.44     2017.30     49.15 o 
  -6  14  10       11.01        8.12     13.90 o 
  -5  14  10     1562.33     1491.54     40.99 o 
  -4  14  10       12.23       11.21     13.61 o 
  -3  14  10     1124.56     1096.27     38.29 o 
  -2  14  10      174.73      152.75     17.34 o 
  -1  14  10        5.26       -2.31     13.11 o 
   0  14  10      283.12      333.11     23.36 o 
   1  14  10      614.70      694.87     29.26 o 
   2  14  10      418.05      417.25     27.34 o 
   3  14  10     1373.93     1349.93     42.71 o 
   4  14  10      146.50      154.17     19.89 o 
   5  14  10     1075.96     1030.95     42.73 o 
   6  14  10        2.85      -10.04     19.81 o 
   7  14  10      231.62      217.78     26.43 o 
   8  14  10       60.26       52.60     23.81 o 
   9  14  10        0.17        1.02     22.59 o 
 -10  15  10       19.21       31.38     15.79 o 
  -9  15  10       11.52        9.60     14.62 o 
  -8  15  10      188.63      232.58     23.12 o 
  -7  15  10       29.36       46.13     16.22 o 
  -6  15  10     1436.82     1409.12     41.38 o 
  -5  15  10        8.21        3.08     13.92 o 
  -4  15  10     1000.69     1067.36     50.13 o 
  -3  15  10        8.49       12.55     16.28 o 
  -2  15  10      327.72      358.90     26.81 o 
  -1  15  10      112.79      106.47     18.45 o 
   0  15  10      123.32      110.14     18.94 o 
   1  15  10      237.87      219.29     20.88 o 
   2  15  10      590.53      662.93     33.41 o 
   3  15  10      137.29      162.59     20.76 o 
   4  15  10      979.32     1028.02     46.34 o 
   5  15  10       83.43       91.72     22.51 o 
   6  15  10      234.58      242.21     30.47 o 
   7  15  10        1.87        7.89     18.85 o 
   8  15  10        4.78       18.55     22.14 o 
  -8  16  10      376.88      385.46     25.79 o 
  -7  16  10       20.72       20.56     15.64 o 
  -6  16  10       17.61       34.79     18.56 o 
  -5  16  10       19.13       16.92     17.49 o 
  -4  16  10      203.64      120.40     22.97 o 
  -3  16  10        0.01      -12.00     17.49 o 
  -2  16  10      807.64      857.49     35.86 o 
  -1  16  10       62.89       44.67     17.52 o 
   0  16  10      946.46      966.86     37.95 o 
   1  16  10      207.05      249.13     26.61 o 
   2  16  10      118.72      135.84     22.16 o 
   3  16  10       48.27       69.26     20.59 o 
   4  16  10       74.51       77.37     19.89 o 
   5  16  10       17.11       15.20     20.89 o 
   6  16  10      418.93      421.38     40.37 o 
  -7  17  10        1.58       -9.20     18.22 o 
  -6  17  10       15.35       35.42     19.83 o 
  -5  17  10        0.11       -2.22     18.05 o 
  -4  17  10       31.61       48.93     19.75 o 
  -3  17  10        2.38       29.34     20.42 o 
  -2  17  10       34.09       35.81     20.61 o 
  -1  17  10        5.93       16.17     17.42 o 
   0  17  10       21.38       16.47     18.25 o 
   1  17  10        1.92       38.64     19.87 o 
   2  17  10       99.06       88.20     22.64 o 
   3  17  10        0.04       31.42     19.87 o 
   4  17  10        1.81        8.16     17.94 o 
   5  17  10        0.18       22.20     24.63 o 
  -4  18  10       65.24       46.30     21.46 o 
  -3  18  10       41.62       58.93     22.66 o 
  -2  18  10      325.12      353.08     32.79 o 
  -1  18  10       12.79       34.94     20.43 o 
   0  18  10      214.51      261.10     26.65 o 
   1  18  10       57.73       74.75     23.27 o 
   2  18  10        0.06       -8.75     20.31 o 
 -16   1  11        0.64       11.38     14.49 o 
 -15   1  11        1.46       -7.63     12.41 o 
 -14   1  11      202.69      201.16     20.74 o 
 -13   1  11      877.81      868.44     29.57 o 
 -12   1  11      522.51      527.90     22.27 o 
 -11   1  11       62.42      137.93     16.68 o 
 -10   1  11       52.79       53.32      9.77 o 
  -9   1  11     3480.15     3422.62     45.77 o 
  -8   1  11      150.36      200.50     13.99 o 
  -7   1  11      479.09      632.96     19.47 o 
  -6   1  11      856.39      816.65     11.85 o 
  -5   1  11      561.94      640.05     18.50 o 
  -4   1  11        3.77       16.34      3.52 o 
  -3   1  11     8951.22     8140.87     79.06 o 
  -2   1  11      263.64      295.14      7.82 o 
  -1   1  11    35307.44    34776.98    295.55 o 
   0   1  11     6223.35     7154.96     63.45 o 
   1   1  11    16336.55    17382.09    130.99 o 
   2   1  11     1661.13     2070.84     31.38 o 
   3   1  11     1038.97     1321.59     18.19 o 
   4   1  11       62.79      237.12     16.47 o 
   5   1  11     2777.99     2619.09     32.75 o 
   6   1  11      756.66      756.33     18.63 o 
   7   1  11     3906.76     3799.18     55.27 o 
   8   1  11     1478.53     1588.17     31.89 o 
   9   1  11      305.73      353.37     20.53 o 
  10   1  11      898.49      841.90     30.06 o 
  11   1  11       78.12       75.08     17.66 o 
  12   1  11      185.45      182.75     28.86 o 
  13   1  11        1.89       18.06     17.46 o 
  14   1  11       93.49       99.86     25.98 o 
 -16   2  11      130.67      107.24     17.07 o 
 -15   2  11      642.56      642.89     28.61 o 
 -14   2  11      697.65      687.27     27.51 o 
 -13   2  11      185.70      254.83     19.14 o 
 -12   2  11       98.96       91.01     18.21 o 
 -11   2  11       19.29       52.48     10.83 o 
 -10   2  11       18.71       15.23      7.84 o 
  -9   2  11     1438.67     1653.18     30.54 o 
  -8   2  11        0.18       -0.19      4.72 o 
  -7   2  11    12221.78    12258.59    108.70 o 
  -6   2  11     3273.88     3468.24     34.10 o 
  -5   2  11    14472.88    14262.07    113.61 o 
  -4   2  11       13.77       14.67      3.92 o 
  -3   2  11     4941.00     4560.73     44.01 o 
  -2   2  11      270.56      299.71      8.37 o 
  -1   2  11       36.42       42.91      4.39 o 
   0   2  11     5824.59     5975.36     50.88 o 
   1   2  11    14528.89    13892.88    105.94 o 
   2   2  11     6049.32     6146.29     53.57 o 
   3   2  11    11024.37    10545.99     91.82 o 
   4   2  11     6457.54     6671.36     64.79 o 
   5   2  11     6473.54     6619.70     67.03 o 
   6   2  11      586.26      605.88     17.43 o 
   7   2  11      668.75      614.59     21.69 o 
   8   2  11      860.90      768.11     23.61 o 
   9   2  11       20.54       23.39     12.50 o 
  10   2  11      425.43      479.37     27.50 o 
  11   2  11      165.88      189.79     21.19 o 
  12   2  11      797.86      887.57     38.37 o 
  13   2  11      143.82      180.85     24.26 o 
  14   2  11      268.92      230.16     27.15 o 
 -16   3  11       92.70       70.77     15.92 o 
 -15   3  11      447.28      467.17     24.60 o 
 -14   3  11      453.50      369.47     25.14 o 
 -13   3  11      698.51      707.61     26.96 o 
 -12   3  11      240.59      220.21     18.06 o 
 -11   3  11     1028.08      985.47     26.93 o 
 -10   3  11      407.33      419.01     15.91 o 
  -9   3  11        5.12      195.43     12.16 o 
  -8   3  11     3809.29     3612.92     41.07 o 
  -7   3  11       33.53      140.51     10.29 o 
  -6   3  11     5592.77     5382.85     50.10 o 
  -5   3  11        7.77        6.31      3.96 o 
  -4   3  11    12857.85    13119.11    103.69 o 
  -3   3  11     1292.95     1199.17     15.35 o 
  -2   3  11     6197.65     6554.18     58.35 o 
  -1   3  11     9514.22     9465.85     77.79 o 
   0   3  11     5793.10     6403.67     57.01 o 
   1   3  11     5878.35     5431.54     48.18 o 
   2   3  11    10251.85     9720.48     86.64 o 
   3   3  11     3369.86     3263.63     33.63 o 
   4   3  11     9627.63     9794.61     93.30 o 
   5   3  11      327.23      371.62     10.95 o 
   6   3  11     8325.69     8357.12    104.43 o 
   7   3  11        1.42       -6.20      8.49 o 
   8   3  11      339.37      366.73     16.45 o 
   9   3  11     1273.59     1263.61     36.73 o 
  10   3  11       15.93       27.75     14.19 o 
  11   3  11      673.98      703.40     33.47 o 
  12   3  11      213.28      223.68     24.43 o 
  13   3  11      707.34      751.21     37.85 o 
  14   3  11       51.39       62.83     23.10 o 
 -16   4  11        1.94       -9.36     12.28 o 
 -15   4  11        0.44       14.35     13.27 o 
 -14   4  11      265.55      284.33     18.69 o 
 -13   4  11      182.81      209.45     17.41 o 
 -12   4  11     2850.80     2780.73     56.70 o 
 -11   4  11      483.95      437.98     17.99 o 
 -10   4  11     6278.22     6107.69     86.70 o 
  -9   4  11      314.99      312.97     12.75 o 
  -8   4  11     2143.58     2111.91     28.30 o 
  -7   4  11      202.22      228.46      8.98 o 
  -6   4  11       13.52       20.05      4.87 o 
  -5   4  11     1444.07     1530.09     19.16 o 
  -4   4  11    21019.26    21401.44    157.56 o 
  -3   4  11      315.49      303.57      7.41 o 
  -2   4  11    36762.23    34939.61    275.24 o 
  -1   4  11     3213.42     3183.22     31.06 o 
   0   4  11    35622.64    35253.77    298.09 o 
   1   4  11     2841.23     2899.65     30.53 o 
   2   4  11     5296.27     5157.88     49.92 o 
   3   4  11      154.15      163.60      7.31 o 
   4   4  11     1496.31     1677.57     25.99 o 
   5   4  11     3805.09     3781.76     49.94 o 
   6   4  11     9177.27     9160.24    113.52 o 
   7   4  11     3318.17     3368.14     51.74 o 
   8   4  11     1503.07     1758.53     37.25 o 
   9   4  11     2371.25     2371.35     45.54 o 
  10   4  11     1027.47     1039.93     37.76 o 
  11   4  11      195.59      171.99     21.60 o 
  12   4  11       15.71       -2.53     15.67 o 
  13   4  11        8.11       -7.32     20.78 o 
  14   4  11        2.05       -0.66     22.73 o 
 -16   5  11      232.18      202.20     18.21 o 
 -15   5  11      144.38      137.28     19.35 o 
 -14   5  11      252.11      247.61     17.00 o 
 -13   5  11      348.45      353.22     24.30 o 
 -12   5  11        4.81      -10.27      9.02 o 
 -11   5  11      454.09      507.43     26.50 o 
 -10   5  11      428.60      387.19     24.63 o 
  -9   5  11       58.82      134.58     11.77 o 
  -8   5  11     2180.81     2167.21     32.90 o 
  -7   5  11      377.62      493.08     13.26 o 
  -6   5  11     5348.86     5396.00     60.71 o 
  -5   5  11      842.82      996.95     19.09 o 
  -4   5  11    14488.14    14172.07    113.11 o 
  -3   5  11     2297.68     2391.43     26.17 o 
  -2   5  11       90.17      124.13      6.24 o 
  -1   5  11     8043.68     8155.65     74.30 o 
   0   5  11      522.63      569.41     14.16 o 
   1   5  11     4029.55     3887.90     40.77 o 
   2   5  11     7215.89     6969.47     72.90 o 
   3   5  11     1922.99     2017.22     33.78 o 
   4   5  11     4764.44     4603.29     60.23 o 
   5   5  11      258.09      266.80     13.07 o 
   6   5  11      267.17      302.95     19.93 o 
   7   5  11      173.74      166.39     14.34 o 
   8   5  11      260.29      271.61     20.36 o 
   9   5  11      338.32      297.89     21.19 o 
  10   5  11        4.80        3.38     14.08 o 
  11   5  11      494.32      573.72     39.03 o 
  12   5  11       82.63       68.99     23.75 o 
  13   5  11      290.24      262.43     32.18 o 
  14   5  11       66.70       27.73     23.55 o 
 -16   6  11      131.12       78.69     19.80 o 
 -15   6  11       94.65      111.56     18.38 o 
 -14   6  11      284.07      270.67     21.61 o 
 -13   6  11      586.88      609.05     36.65 o 
 -12   6  11       20.03        3.29     14.31 o 
 -11   6  11      162.34      223.69     23.36 o 
 -10   6  11      152.18      138.02     20.05 o 
  -9   6  11      403.85      784.56     45.05 o 
  -8   6  11        1.29       -4.49      7.63 o 
  -7   6  11     1225.66     1509.93     33.85 o 
  -6   6  11        7.83       -4.14      5.26 o 
  -5   6  11     5959.48     6267.73     61.56 o 
  -4   6  11     1179.49     1219.44     16.20 o 
  -3   6  11     4937.96     5218.54     47.81 o 
  -2   6  11     2503.11     2602.07     29.20 o 
  -1   6  11      359.75      348.29      9.46 o 
   0   6  11       15.56       18.08      6.68 o 
   1   6  11     4158.13     3988.92     40.11 o 
   2   6  11      421.07      475.26     12.42 o 
   3   6  11     8222.56     7901.79     90.11 o 
   4   6  11      214.10      189.53     13.94 o 
   5   6  11     1500.38     1445.32     32.73 o 
   6   6  11      602.02      622.15     24.77 o 
   7   6  11       90.18       70.44     13.79 o 
   8   6  11       12.36        9.28     13.69 o 
   9   6  11      229.73      187.44     19.60 o 
  10   6  11       48.76       22.27     15.76 o 
  11   6  11      426.80      440.98     34.34 o 
  12   6  11      359.16      333.48     33.06 o 
  13   6  11       13.41       14.57     22.19 o 
 -15   7  11       13.11        6.72     15.23 o 
 -14   7  11      173.82      191.52     19.02 o 
 -13   7  11      183.87      234.66     23.49 o 
 -12   7  11      276.15      330.89     44.57 o 
 -11   7  11      856.11      883.79     63.92 o 
 -10   7  11       20.50       23.42     12.62 o 
  -9   7  11     2051.91     2006.60     37.89 o 
  -8   7  11      825.48      822.86     20.14 o 
  -7   7  11        0.67       26.74      7.77 o 
  -6   7  11     2134.60     2100.36     39.54 o 
  -5   7  11      882.52      830.88     17.15 o 
  -4   7  11      693.31      685.22     15.21 o 
  -3   7  11     4114.95     3987.39     40.40 o 
  -2   7  11       67.08       72.80      6.35 o 
  -1   7  11     3706.08     3671.52     37.71 o 
   0   7  11     2684.34     2605.43     29.59 o 
   1   7  11      462.10      457.53     11.12 o 
   2   7  11     2953.41     3060.98     40.04 o 
   3   7  11     2711.28     2803.91     41.60 o 
   4   7  11      748.91      951.85     36.20 o 
   5   7  11     2666.60     2600.16     41.27 o 
   6   7  11      224.53      239.86     19.35 o 
   7   7  11     1197.71     1203.85     36.33 o 
   8   7  11      339.20      337.12     24.22 o 
   9   7  11       92.70       84.43     18.11 o 
  10   7  11      287.32      339.96     27.12 o 
  11   7  11      332.20      431.22     28.78 o 
  12   7  11       31.33        7.71     20.73 o 
  13   7  11       29.16       37.21     23.73 o 
 -15   8  11       28.34       22.33     14.56 o 
 -14   8  11       68.95       60.13     17.85 o 
 -13   8  11       26.51       48.13     20.15 o 
 -12   8  11      286.12      279.28     24.18 o 
 -11   8  11        6.41      -11.76     13.63 o 
 -10   8  11      109.28      140.06     17.22 o 
  -9   8  11      309.97      299.04     19.05 o 
  -8   8  11        2.16       10.67      8.08 o 
  -7   8  11     1840.76     1789.11     26.44 o 
  -6   8  11      103.62       91.51      7.91 o 
  -5   8  11      909.45      937.16     16.70 o 
  -4   8  11      580.37      563.57     13.49 o 
  -3   8  11        6.80       11.03      6.07 o 
  -2   8  11      590.26      639.43     14.13 o 
  -1   8  11      459.09      518.55     13.07 o 
   0   8  11      362.49      384.04     12.96 o 
   1   8  11      320.01      315.26     12.63 o 
   2   8  11     1083.32     1217.73     26.50 o 
   3   8  11     2407.17     2318.94     36.90 o 
   4   8  11      488.09      499.58     22.05 o 
   5   8  11      529.52      582.67     24.43 o 
   6   8  11       57.98       90.15     15.36 o 
   7   8  11      268.25      300.81     26.03 o 
   8   8  11       48.78      105.26     19.16 o 
   9   8  11       42.44       46.11     17.33 o 
  10   8  11      301.56      277.51     25.40 o 
  11   8  11        0.03       15.53     18.13 o 
  12   8  11       73.05       47.16     32.82 o 
  13   8  11        8.85      -11.26     20.93 o 
 -14   9  11       24.18       15.65     18.66 o 
 -13   9  11      407.96      378.90     37.30 o 
 -12   9  11      192.78      186.88     22.08 o 
 -11   9  11     1894.26     2010.46     51.96 o 
 -10   9  11      377.29      383.64     26.94 o 
  -9   9  11     2286.26     2297.76     43.69 o 
  -8   9  11       89.39      101.69      9.92 o 
  -7   9  11      517.04      579.71     17.26 o 
  -6   9  11        1.65       -1.64      5.89 o 
  -5   9  11      403.40      423.63     13.08 o 
  -4   9  11       15.24       14.37      6.91 o 
  -3   9  11    12438.07    12400.73    119.34 o 
  -2   9  11      180.59      205.88     10.91 o 
  -1   9  11    12277.80    12072.64    129.41 o 
   0   9  11      697.85      763.39     21.25 o 
   1   9  11     5065.50     4834.70     59.70 o 
   2   9  11      730.55      849.36     26.12 o 
   3   9  11      265.65      263.29     15.98 o 
   4   9  11       88.21      119.73     12.39 o 
   5   9  11      579.33      589.68     22.88 o 
   6   9  11      575.11      620.09     29.17 o 
   7   9  11     1308.09     1347.66     43.14 o 
   8   9  11     1275.02     1215.75     42.11 o 
   9   9  11      681.12      689.44     35.08 o 
  10   9  11      722.98      767.14     36.85 o 
  11   9  11       51.87       60.05     25.67 o 
  12   9  11       53.27        6.66     22.33 o 
 -14  10  11      142.50      120.00     39.26 o 
 -13  10  11       79.50       69.18     34.41 o 
 -12  10  11       96.76       90.87     25.34 o 
 -11  10  11        7.07       48.84     20.61 o 
 -10  10  11      151.99      221.13     29.33 o 
  -9  10  11     1325.76     1397.36     88.29 o 
  -8  10  11       31.16       33.35     11.70 o 
  -7  10  11     3694.03     3658.76     67.20 o 
  -6  10  11        6.46        2.02      8.37 o 
  -5  10  11     4375.44     4462.59     63.07 o 
  -4  10  11      316.75      324.69     15.46 o 
  -3  10  11      879.01      916.86     22.59 o 
  -2  10  11      148.48      166.84     11.58 o 
  -1  10  11       30.43       45.73      8.85 o 
   0  10  11      877.47      841.71     21.05 o 
   1  10  11     1908.24     1832.68     37.15 o 
   2  10  11     1716.06     1697.69     33.83 o 
   3  10  11     3413.78     3270.46     53.85 o 
   4  10  11     1133.04     1100.28     34.29 o 
   5  10  11     2721.08     2667.03     50.42 o 
   6  10  11      120.63      117.30     17.94 o 
   7  10  11      544.30      581.47     30.28 o 
   8  10  11      193.40      192.95     22.46 o 
   9  10  11       16.44       29.05     20.09 o 
  10  10  11      575.87      560.31     33.53 o 
  11  10  11      161.35      135.64     24.13 o 
  12  10  11      315.02      326.49     34.75 o 
 -13  11  11      387.74      423.96     71.90 o 
 -12  11  11       27.69       46.12     29.59 o 
 -11  11  11      395.92      480.91     47.61 o 
 -10  11  11        8.64       31.85     25.23 o 
  -9  11  11       37.49       66.91     14.06 o 
  -8  11  11     1643.57     1507.72     41.18 o 
  -7  11  11        0.12        6.53     10.36 o 
  -6  11  11     2830.72     2805.82     53.91 o 
  -5  11  11        9.03        7.25      9.23 o 
  -4  11  11     2346.42     2370.88     45.30 o 
  -3  11  11      259.93      237.42     14.41 o 
  -2  11  11      449.97      506.53     19.19 o 
  -1  11  11      757.01      747.79     27.44 o 
   0  11  11      236.41      270.49     17.52 o 
   1  11  11      618.89      612.59     23.83 o 
   2  11  11     3131.65     3072.08     52.20 o 
   3  11  11      935.14      928.44     29.67 o 
   4  11  11     2034.67     2021.75     46.33 o 
   5  11  11      195.71      181.23     18.64 o 
   6  11  11     1085.31     1119.26     38.38 o 
   7  11  11        3.31      -11.43     15.53 o 
   8  11  11       60.57       39.97     17.90 o 
   9  11  11      298.67      321.91     27.58 o 
  10  11  11       48.87       65.60     21.13 o 
  11  11  11      454.19      464.87     33.44 o 
 -13  12  11      103.03      116.35     52.41 o 
 -12  12  11      600.01      551.00     93.52 o 
 -11  12  11       66.46       59.97     31.75 o 
 -10  12  11     1163.76     1079.66     37.62 o 
  -9  12  11        0.79        6.53     12.85 o 
  -8  12  11      933.02      892.77     29.12 o 
  -7  12  11        0.08        0.48     10.72 o 
  -6  12  11      187.16      149.06     19.33 o 
  -5  12  11      141.59      116.79     14.65 o 
  -4  12  11      542.53      539.70     22.03 o 
  -3  12  11       31.98       34.45     11.03 o 
  -2  12  11     5315.78     5245.50     76.97 o 
  -1  12  11      821.84      855.73     30.47 o 
   0  12  11     4034.46     3925.95     69.71 o 
   1  12  11      624.32      621.89     26.40 o 
   2  12  11      287.54      377.98     20.58 o 
   3  12  11       46.84       38.74     14.40 o 
   4  12  11      349.35      406.63     23.79 o 
   5  12  11      351.36      316.75     29.91 o 
   6  12  11     1484.16     1500.67     53.20 o 
   7  12  11      738.56      680.85     33.79 o 
   8  12  11      585.21      510.65     31.00 o 
   9  12  11      532.35      575.37     48.85 o 
  10  12  11      257.70      250.11     34.03 o 
 -12  13  11        0.01       35.34     31.20 o 
 -11  13  11       15.86       18.45     18.17 o 
 -10  13  11       39.62       15.10     14.71 o 
  -9  13  11        9.22       -9.30     11.72 o 
  -8  13  11      104.64       82.27     14.58 o 
  -7  13  11       10.75       -2.66     13.92 o 
  -6  13  11      561.07      572.58     35.79 o 
  -5  13  11      140.38      103.80     15.81 o 
  -4  13  11      111.61      123.05     15.74 o 
  -3  13  11        0.67       -6.84     11.30 o 
  -2  13  11      180.08      172.28     18.26 o 
  -1  13  11        3.44       11.33     13.95 o 
   0  13  11        9.42        6.47     13.07 o 
   1  13  11       68.13       67.53     15.50 o 
   2  13  11       14.22       41.48     14.36 o 
   3  13  11      175.87      181.20     20.83 o 
   4  13  11      312.11      308.63     22.65 o 
   5  13  11        0.55      -12.90     13.47 o 
   6  13  11      137.66      144.63     25.00 o 
   7  13  11       14.13       24.29     21.11 o 
   8  13  11        8.09       12.69     20.70 o 
   9  13  11       35.94       48.34     20.45 o 
 -11  14  11      121.60      108.34     17.91 o 
 -10  14  11      122.29       99.13     18.90 o 
  -9  14  11        2.99       38.76     15.07 o 
  -8  14  11      261.33      265.84     20.29 o 
  -7  14  11      228.75      270.50     21.58 o 
  -6  14  11        1.50      -21.44     13.27 o 
  -5  14  11      597.74      649.86     34.76 o 
  -4  14  11      170.65      172.04     18.03 o 
  -3  14  11      177.75      186.30     30.11 o 
  -2  14  11      391.25      430.84     29.80 o 
  -1  14  11        1.10       23.09     14.39 o 
   0  14  11      204.12      247.22     21.92 o 
   1  14  11      367.10      346.21     23.28 o 
   2  14  11       14.74       27.21     15.86 o 
   3  14  11      206.96      226.79     21.28 o 
   4  14  11      106.69       54.50     17.34 o 
   5  14  11      111.72       86.46     21.55 o 
   6  14  11      198.56      207.16     50.19 o 
   7  14  11       58.01       38.71     23.05 o 
   8  14  11       62.24       81.18     24.58 o 
 -10  15  11      179.67      180.85     26.54 o 
  -9  15  11       55.27       62.92     16.27 o 
  -8  15  11      298.99      343.06     22.99 o 
  -7  15  11       26.87       11.17     14.69 o 
  -6  15  11      573.46      581.99     28.51 o 
  -5  15  11        8.41        8.87     14.16 o 
  -4  15  11      505.51      488.42     31.50 o 
  -3  15  11        0.20        5.29     16.63 o 
  -2  15  11       88.84       60.09     16.25 o 
  -1  15  11       79.63       98.64     18.37 o 
   0  15  11      584.99      647.02     32.96 o 
   1  15  11        3.11        9.63     14.97 o 
   2  15  11      709.80      795.39     37.04 o 
   3  15  11      318.04      330.83     25.07 o 
   4  15  11      507.15      546.07     30.43 o 
   5  15  11      276.80      343.59     33.61 o 
   6  15  11       30.13       49.97     24.24 o 
   7  15  11       80.44       62.66     24.33 o 
  -8  16  11       23.02       41.50     16.92 o 
  -7  16  11       50.17       24.73     20.26 o 
  -6  16  11       39.90       46.88     18.76 o 
  -5  16  11      169.93      152.09     23.65 o 
  -4  16  11       98.25       86.43     21.44 o 
  -3  16  11      170.43      200.84     25.40 o 
  -2  16  11       95.76       99.05     23.03 o 
  -1  16  11       60.31       61.81     17.92 o 
   0  16  11       41.62       50.82     18.03 o 
   1  16  11       24.34       24.29     17.79 o 
   2  16  11       75.76       99.83     21.29 o 
   3  16  11      186.17      224.54     26.14 o 
   4  16  11       81.78       79.28     20.39 o 
   5  16  11      407.58      404.38     37.38 o 
   6  16  11        2.74       18.01     23.26 o 
  -6  17  11        0.12        2.84     18.33 o 
  -5  17  11      141.93      108.64     22.75 o 
  -4  17  11        3.49       18.06     18.61 o 
  -3  17  11      768.06      838.16     42.76 o 
  -2  17  11       47.45       63.02     22.01 o 
  -1  17  11     1128.94     1169.87     46.77 o 
   0  17  11       22.43       40.99     18.77 o 
   1  17  11      347.66      360.33     32.11 o 
   2  17  11        0.32        8.80     19.58 o 
   3  17  11       12.60       25.10     20.05 o 
   4  17  11       67.06       86.14     21.68 o 
  -3  18  11      158.88      133.10     26.01 o 
  -2  18  11        7.85        7.36     20.29 o 
  -1  18  11        4.39        8.71     20.85 o 
   0  18  11       79.42       66.95     21.07 o 
 -16   0  12        7.86       44.79     20.13 o 
 -15   0  12       19.68        4.51     19.12 o 
 -14   0  12      263.53      334.75     57.49 o 
 -13   0  12      291.87      276.21     32.70 o 
 -12   0  12     2248.13     2249.16     68.87 o 
 -11   0  12      670.33      599.48     31.40 o 
 -10   0  12     1689.78     1884.43     57.94 o 
  -9   0  12      666.04      572.40     24.44 o 
  -8   0  12     2558.16     2867.46     70.15 o 
  -7   0  12      440.14      475.31     17.19 o 
  -6   0  12        5.62       58.54     14.91 o 
  -5   0  12       40.47       61.85      7.49 o 
  -4   0  12     5911.06     5106.66     72.80 o 
  -3   0  12     2698.62     2540.84     42.51 o 
  -2   0  12    72823.99    72865.44    833.33 o 
  -1   0  12     4039.53     4051.94     57.91 o 
   0   0  12    28718.74    27000.40    297.44 o 
   1   0  12      463.60      351.05     10.84 o 
   2   0  12      133.44      144.59     11.07 o 
   3   0  12      578.02      543.22     17.03 o 
   4   0  12      257.47      221.66     15.06 o 
   5   0  12     1404.22     1292.66     31.51 o 
   6   0  12     1473.74     1553.18     38.26 o 
   7   0  12     5201.32     5025.65    104.84 o 
   8   0  12     3735.07     3658.07     94.66 o 
   9   0  12     1393.97     1428.47     53.27 o 
  10   0  12      473.22      416.99     33.51 o 
  11   0  12      956.31      979.25     49.32 o 
  12   0  12       70.48       76.25     24.60 o 
  13   0  12      181.70      229.58     43.22 o 
  14   0  12        9.32       29.39     33.22 o 
 -16   1  12      382.97      379.18     24.14 o 
 -15   1  12      253.45      245.07     20.03 o 
 -14   1  12      394.86      356.68     21.95 o 
 -13   1  12      442.50      415.02     21.95 o 
 -12   1  12      111.79       96.13     13.59 o 
 -11   1  12       15.57        2.21      9.07 o 
 -10   1  12      741.91      753.14     23.85 o 
  -9   1  12      651.17      651.33     17.90 o 
  -8   1  12     7626.92     7668.20     80.28 o 
  -7   1  12      332.96      339.71     10.46 o 
  -6   1  12    13048.71    12901.40    115.86 o 
  -5   1  12      316.24      367.95      9.41 o 
  -4   1  12     4374.26     4187.58     41.44 o 
  -3   1  12     3008.13     3023.19     32.82 o 
  -2   1  12     5113.53     4899.09     49.19 o 
  -1   1  12     2333.46     2246.96     25.06 o 
   0   1  12      933.38      908.42     14.09 o 
   1   1  12     3664.53     3969.26     35.88 o 
   2   1  12     6122.91     5866.93     53.20 o 
   3   1  12     2441.32     2411.44     29.05 o 
   4   1  12     7233.49     7121.82     68.87 o 
   5   1  12     1119.25     1057.00     20.19 o 
   6   1  12     2713.60     2803.55     40.68 o 
   7   1  12       13.09       36.35      8.38 o 
   8   1  12      269.54      309.15     16.08 o 
   9   1  12      268.61      327.34     20.52 o 
  10   1  12        1.47        0.88     12.94 o 
  11   1  12      599.38      597.41     28.34 o 
  12   1  12       23.99       32.33     17.51 o 
  13   1  12      279.16      299.43     30.90 o 
  14   1  12      150.63      178.01     27.14 o 
 -16   2  12      248.13      239.25     21.13 o 
 -15   2  12      409.30      380.34     23.74 o 
 -14   2  12      189.64      208.05     22.97 o 
 -13   2  12      190.56      207.50     17.03 o 
 -12   2  12        4.39        3.89      9.73 o 
 -11   2  12        2.50       10.93      9.49 o 
 -10   2  12       16.33        0.54      8.39 o 
  -9   2  12      906.15     1006.34     21.87 o 
  -8   2  12      375.67      381.32     14.27 o 
  -7   2  12     8448.77     8094.84     72.29 o 
  -6   2  12     2697.61     2919.06     31.76 o 
  -5   2  12     9002.14     8597.94     74.22 o 
  -4   2  12       65.38       44.12      4.93 o 
  -3   2  12     6244.05     6148.72     58.89 o 
  -2   2  12       11.62       23.92      4.55 o 
   0   2  12       82.73       91.14      7.83 o 
   1   2  12    13438.28    14041.20    107.45 o 
   2   2  12     2139.75     1922.57     23.27 o 
   3   2  12    11163.91    11530.04    100.24 o 
   4   2  12     1418.84     1268.68     22.02 o 
   5   2  12     3140.72     3322.20     38.55 o 
   6   2  12      282.66      309.55     13.45 o 
   7   2  12       59.36       63.41     10.94 o 
   8   2  12      241.35      226.97     14.47 o 
   9   2  12       37.81       26.55     12.90 o 
  10   2  12      477.48      530.16     25.95 o 
  11   2  12       63.07       62.18     17.66 o 
  12   2  12      391.36      390.64     28.77 o 
  13   2  12      161.84      162.18     24.20 o 
  14   2  12      245.08      263.48     28.80 o 
 -16   3  12       17.06        8.92     13.55 o 
 -15   3  12        6.95       18.02     13.54 o 
 -14   3  12      220.35      249.56     26.01 o 
 -13   3  12        1.39       -1.52     11.31 o 
 -12   3  12       95.33      158.34     18.53 o 
 -11   3  12     1592.31     1534.95     47.33 o 
 -10   3  12      103.62      237.29     27.58 o 
  -9   3  12      411.19      381.04     13.16 o 
  -8   3  12      740.88     1002.78     23.42 o 
  -7   3  12     2607.98     2812.55     31.71 o 
  -6   3  12      979.03     1054.44     14.92 o 
  -5   3  12      310.86      397.17     13.97 o 
  -4   3  12     2500.00     2525.45     26.73 o 
  -3   3  12    11399.63    11293.91     96.06 o 
  -2   3  12      133.21      162.71      6.89 o 
  -1   3  12    11570.16    11160.62     95.43 o 
   0   3  12     2357.53     2265.13     25.72 o 
   1   3  12      383.76      609.23     33.14 o 
   2   3  12     2554.52     2411.92     26.96 o 
   3   3  12      837.49      822.70     14.34 o 
   4   3  12      699.42      740.65     14.08 o 
   5   3  12     2958.55     2983.64     39.69 o 
   6   3  12      144.35      116.72     11.95 o 
   7   3  12      677.56      726.85     21.74 o 
   8   3  12      676.73      577.95     20.15 o 
   9   3  12       99.05      113.21     13.35 o 
  10   3  12      938.28      947.06     53.55 o 
  11   3  12       20.02       21.20     15.13 o 
  12   3  12       93.46       98.89     20.91 o 
  13   3  12      213.10      226.83     28.69 o 
  14   3  12       64.29       69.30     26.16 o 
 -16   4  12        3.91        8.53     12.28 o 
 -15   4  12       18.45       14.21     12.11 o 
 -14   4  12      105.60      101.70     14.47 o 
 -13   4  12      100.89       93.83     13.24 o 
 -12   4  12       33.14       81.86     12.95 o 
 -11   4  12       77.24       68.26     12.47 o 
 -10   4  12       71.10      130.12     12.94 o 
  -9   4  12       47.58       38.33      5.81 o 
  -8   4  12        3.82       66.78      8.98 o 
  -7   4  12        4.88        3.47      4.57 o 
  -6   4  12      365.54      458.56     15.29 o 
  -5   4  12      212.85      202.41     10.35 o 
  -4   4  12       64.31       88.31      6.95 o 
  -3   4  12      362.24      336.47      8.85 o 
  -2   4  12      378.95      366.57      9.22 o 
  -1   4  12     2142.02     2166.05     24.23 o 
   0   4  12      443.18      471.83     11.78 o 
   1   4  12      493.03      490.05     11.21 o 
   2   4  12      119.31      120.84      6.84 o 
   3   4  12      453.41      434.83     11.18 o 
   4   4  12       71.53       87.84      7.73 o 
   5   4  12     2537.68     2517.15     38.20 o 
   6   4  12       61.40       59.61     10.86 o 
   7   4  12      152.04      185.34     13.56 o 
   8   4  12       46.15       30.35     10.77 o 
   9   4  12       85.07      126.11     15.31 o 
  10   4  12       32.11       29.34     17.18 o 
  11   4  12        1.48       19.24     18.94 o 
  12   4  12       98.54      101.51     24.66 o 
  13   4  12       12.55       28.26     22.62 o 
  14   4  12        1.30      -27.34     20.93 o 
 -16   5  12       10.18       49.27     13.57 o 
 -15   5  12       71.39       62.34     13.14 o 
 -14   5  12       67.66       76.25     13.98 o 
 -13   5  12      243.13      224.88     23.60 o 
 -12   5  12      416.75      454.27     19.42 o 
 -11   5  12     2738.29     2518.54     55.09 o 
 -10   5  12      558.34      765.54     23.66 o 
  -9   5  12     3790.54     3784.25     50.50 o 
  -8   5  12      223.98      220.18     14.33 o 
  -7   5  12      108.77      138.07      8.32 o 
  -6   5  12        9.94       58.28      7.15 o 
  -5   5  12     7742.11     7902.56     73.43 o 
  -4   5  12        2.24       15.29      4.87 o 
  -3   5  12    20005.29    19637.17    164.36 o 
  -2   5  12     1711.95     1763.11     22.30 o 
  -1   5  12    26062.06    25259.79    211.68 o 
   0   5  12     4381.10     4346.44     45.51 o 
   1   5  12     2825.85     2637.61     31.89 o 
   2   5  12      722.39      743.26     13.62 o 
   3   5  12      128.58      130.23     14.10 o 
   4   5  12      558.03      578.92     18.52 o 
   5   5  12     2487.72     2424.06     40.88 o 
   6   5  12     2636.30     2643.92     59.54 o 
   7   5  12     1422.50     1476.67     36.58 o 
   8   5  12     1620.21     1747.52     45.03 o 
   9   5  12      629.67      644.50     28.78 o 
  10   5  12      632.68      662.78     32.36 o 
  11   5  12       72.64       97.95     23.32 o 
  12   5  12       15.11       27.54     21.76 o 
  13   5  12        8.47        9.34     21.91 o 
 -16   6  12      132.15      138.81     20.71 o 
 -15   6  12      411.26      410.65     40.38 o 
 -14   6  12       88.09       75.94     15.75 o 
 -13   6  12      483.36      446.31     23.27 o 
 -12   6  12      286.22      313.79     38.58 o 
 -11   6  12      282.91      304.03     19.82 o 
 -10   6  12      140.75      164.32     14.45 o 
  -9   6  12     2268.69     2228.62     39.13 o 
  -8   6  12       70.10       60.04      7.54 o 
  -7   6  12     3544.44     3490.30     41.85 o 
  -6   6  12      110.87      115.83      8.15 o 
  -5   6  12    11431.60    11316.41    104.99 o 
  -4   6  12      252.15      259.99     10.32 o 
  -3   6  12    10393.70    10406.59     94.86 o 
  -2   6  12     1048.85     1051.99     16.64 o 
  -1   6  12      231.30      346.03     14.97 o 
   0   6  12     1361.37     1343.74     18.16 o 
   1   6  12     5328.03     5427.33     56.23 o 
   2   6  12     3676.76     3683.36     40.35 o 
   3   6  12    11431.45    11521.69    129.67 o 
   4   6  12     3966.46     3942.64     57.04 o 
   5   6  12     4060.56     4077.37     59.70 o 
   6   6  12       70.55       69.00     12.36 o 
   7   6  12      754.54      851.27     31.29 o 
   8   6  12       24.18       20.56     14.26 o 
   9   6  12       92.32       59.32     17.58 o 
  10   6  12      768.37      815.64     45.14 o 
  11   6  12      346.32      347.52     32.67 o 
  12   6  12      788.58      806.34     45.47 o 
  13   6  12       39.82       33.61     22.92 o 
 -15   7  12      233.07      237.51     32.75 o 
 -14   7  12      293.15      291.51     20.77 o 
 -13   7  12      519.81      520.72     28.90 o 
 -12   7  12      135.03      172.62     17.12 o 
 -11   7  12      560.99      617.95     31.14 o 
 -10   7  12      729.60      812.01     33.43 o 
  -9   7  12      325.06      340.30     17.70 o 
  -8   7  12     2601.56     2798.27     51.30 o 
  -7   7  12       66.00       73.22      7.53 o 
  -6   7  12     8616.80     8943.30     91.94 o 
  -5   7  12     1220.07     1152.79     18.22 o 
  -4   7  12     7129.82     7088.48     68.59 o 
  -3   7  12     1061.24     1099.64     17.60 o 
  -2   7  12      810.71      788.42     16.88 o 
  -1   7  12      882.84      868.17     16.92 o 
   0   7  12     1164.63     1068.63     18.52 o 
   1   7  12     3136.02     3053.65     35.49 o 
   2   7  12     7829.98     7623.33     92.11 o 
   3   7  12     2290.75     2238.81     36.28 o 
   4   7  12    14366.05    13979.27    157.61 o 
   5   7  12      791.90      904.38     24.46 o 
   6   7  12     1396.42     1479.41     40.27 o 
   7   7  12       81.45       98.27     17.55 o 
   8   7  12       75.81       44.97     16.24 o 
   9   7  12     1033.28     1065.10     39.86 o 
  10   7  12      131.07      162.20     22.29 o 
  11   7  12      984.81     1038.98     40.25 o 
  12   7  12       29.89       42.28     27.83 o 
  13   7  12      288.94      273.05     33.31 o 
 -15   8  12        6.55        7.93     13.12 o 
 -14   8  12      254.12      215.41     32.68 o 
 -13   8  12       90.60       65.10     21.32 o 
 -12   8  12     1208.05     1227.01     43.46 o 
 -11   8  12      370.09      329.33     24.23 o 
 -10   8  12     3697.63     3959.54     66.36 o 
  -9   8  12      122.52       93.74     13.79 o 
  -8   8  12     3109.29     3249.67     58.82 o 
  -7   8  12        1.59        6.10      6.95 o 
  -6   8  12       24.84       59.19      7.25 o 
  -5   8  12      197.25      192.58      9.67 o 
  -4   8  12     7937.59     7802.05     77.21 o 
  -3   8  12     1369.54     1415.93     20.75 o 
  -2   8  12    14290.68    14318.60    128.54 o 
  -1   8  12     1559.53     1496.46     23.03 o 
   0   8  12    10003.87     9472.67    103.33 o 
   1   8  12      416.94      424.19     14.69 o 
   2   8  12      661.86      659.16     21.17 o 
   3   8  12      394.17      455.37     14.20 o 
   4   8  12     2458.10     2444.32     43.06 o 
   5   8  12     1003.57      872.03     25.05 o 
   6   8  12      732.11      785.61     32.01 o 
   7   8  12     1226.73     1154.58     43.10 o 
   8   8  12     1647.91     1617.14     49.12 o 
   9   8  12      897.25      999.51     40.08 o 
  10   8  12      307.44      312.55     26.92 o 
  11   8  12      223.81      203.48     24.72 o 
  12   8  12       52.29       32.76     23.96 o 
 -14   9  12       69.44       40.58     20.03 o 
 -13   9  12       26.23       18.90     19.04 o 
 -12   9  12       26.06       28.05     17.62 o 
 -11   9  12       51.06       60.07     15.96 o 
 -10   9  12      137.42      216.39     24.85 o 
  -9   9  12      282.70      263.85     19.51 o 
  -8   9  12      521.65      592.04     19.04 o 
  -7   9  12       31.06       41.86      9.19 o 
  -6   9  12      549.54      630.84     18.94 o 
  -5   9  12        4.27        1.88      7.07 o 
  -4   9  12     1503.40     1493.84     28.15 o 
  -3   9  12       61.17      114.26      9.87 o 
  -2   9  12      674.06      721.87     17.99 o 
  -1   9  12      326.95      358.65     13.56 o 
   0   9  12      477.03      441.49     15.66 o 
   1   9  12     1484.11     1611.40     28.20 o 
   2   9  12     2940.66     2880.61     46.28 o 
   3   9  12      713.72      835.75     23.72 o 
   4   9  12     1122.97     1150.62     41.70 o 
   5   9  12      210.72      243.61     18.07 o 
   6   9  12      445.12      418.15     25.61 o 
   7   9  12       48.08       43.18     16.41 o 
   8   9  12        1.03      -11.52     15.71 o 
   9   9  12      288.87      317.25     35.00 o 
  10   9  12       82.49      105.29     22.22 o 
  11   9  12      276.22      274.74     27.15 o 
  12   9  12       80.16       70.29     25.05 o 
 -14  10  12       55.86       21.85     33.38 o 
 -13  10  12      177.35      198.84     41.12 o 
 -12  10  12        3.43      -22.52     26.39 o 
 -11  10  12       36.28       35.17     23.53 o 
 -10  10  12       56.31       28.55     17.74 o 
  -9  10  12      206.06      210.13     30.74 o 
  -8  10  12       42.85       36.80     13.30 o 
  -7  10  12      955.29     1007.77     28.07 o 
  -6  10  12        2.10      -10.73      8.04 o 
  -5  10  12     1286.10     1329.28     32.22 o 
  -4  10  12     1089.36     1023.98     26.51 o 
  -3  10  12      427.00      453.55     17.29 o 
  -2  10  12     1803.07     1775.56     33.63 o 
  -1  10  12      142.65      189.16     16.92 o 
   0  10  12      439.22      494.06     28.91 o 
   1  10  12     1700.05     1713.40     36.19 o 
   2  10  12       67.76       60.86     12.15 o 
   3  10  12     2428.14     2397.45     46.53 o 
   4  10  12     2210.73     2302.10     66.61 o 
   5  10  12      258.72      271.05     23.14 o 
   6  10  12      468.61      475.09     26.98 o 
   7  10  12       70.59       88.37     18.68 o 
   8  10  12        4.41       -3.16     15.86 o 
   9  10  12      608.08      585.27     33.77 o 
  10  10  12      209.04      229.03     25.92 o 
  11  10  12       46.77       79.28     22.33 o 
 -13  11  12        2.56       19.48     45.83 o 
 -12  11  12       72.09       69.97     47.47 o 
 -11  11  12      232.66      141.53     40.56 o 
 -10  11  12        4.59       67.12     23.62 o 
  -9  11  12      173.34      158.77     22.49 o 
  -8  11  12     1038.97      989.90     29.40 o 
  -7  11  12      177.32      176.64     15.12 o 
  -6  11  12     1411.66     1430.45     35.79 o 
  -5  11  12        8.53       23.35     10.76 o 
  -4  11  12      679.96      711.08     30.13 o 
  -3  11  12      231.25      272.18     15.33 o 
  -2  11  12       61.20       65.94     11.22 o 
  -1  11  12      539.80      534.42     27.62 o 
   0  11  12      341.41      344.73     23.85 o 
   1  11  12      255.92      277.87     19.39 o 
   2  11  12     1267.90     1257.07     33.18 o 
   3  11  12      136.44      188.52     16.66 o 
   4  11  12      309.43      364.24     22.84 o 
   5  11  12      578.22      604.32     31.38 o 
   6  11  12       61.18       34.45     22.80 o 
   7  11  12      301.71      306.02     27.84 o 
   8  11  12       42.66       13.93     17.58 o 
   9  11  12        0.14       22.34     18.82 o 
  10  11  12      175.99      204.62     25.98 o 
  11  11  12        2.48       13.46     20.54 o 
 -12  12  12      257.61      214.86     59.27 o 
 -11  12  12        0.12      -19.41     26.15 o 
 -10  12  12       38.49       64.26     18.27 o 
  -9  12  12      123.67      107.17     13.91 o 
  -8  12  12       18.60       49.99     17.69 o 
  -7  12  12      554.68      576.70     24.10 o 
  -6  12  12       46.84       38.51     13.10 o 
  -5  12  12     1297.24     1276.45     61.98 o 
  -4  12  12      238.88      196.99     18.27 o 
  -3  12  12      233.91      279.91     21.46 o 
  -2  12  12      699.12      754.41     29.82 o 
  -1  12  12        1.36       -3.94     11.89 o 
   0  12  12      459.95      517.53     26.40 o 
   1  12  12      276.31      288.00     20.52 o 
   2  12  12       95.68       85.92     17.89 o 
   3  12  12      564.27      693.14     28.95 o 
   4  12  12       13.55       12.21     14.16 o 
   5  12  12      308.54      254.23     28.41 o 
   6  12  12        7.96       24.49     19.93 o 
   7  12  12      258.28      243.25     31.01 o 
   8  12  12       60.80       65.17     23.05 o 
   9  12  12       17.81       33.69     19.20 o 
  10  12  12      119.09      154.14     24.84 o 
 -12  13  12       77.41       87.81     46.65 o 
 -11  13  12      845.78      717.55     58.28 o 
 -10  13  12       53.28       70.22     14.39 o 
  -9  13  12      697.15      703.51     28.27 o 
  -8  13  12       24.12       48.24     13.91 o 
  -7  13  12      138.22      135.84     16.91 o 
  -6  13  12        0.63        2.96     12.09 o 
  -5  13  12      500.83      450.22     23.65 o 
  -4  13  12        4.11        7.18     12.26 o 
  -3  13  12     1927.16     1846.23     45.11 o 
  -2  13  12       14.73       31.77     14.09 o 
  -1  13  12     2877.78     2858.54     70.01 o 
   0  13  12      290.29      344.96     22.24 o 
   1  13  12      619.72      661.68     28.65 o 
   2  13  12      183.68      179.67     18.79 o 
   3  13  12      103.87      118.59     17.96 o 
   4  13  12       26.29       36.33     15.66 o 
   5  13  12      746.86      711.26     37.16 o 
   6  13  12      622.62      578.00     38.29 o 
   7  13  12      743.94      715.87     42.56 o 
   8  13  12      725.77      648.73     42.63 o 
   9  13  12      263.59      314.75     40.42 o 
 -11  14  12       22.37       42.97     16.44 o 
 -10  14  12       59.71       68.14     15.84 o 
  -9  14  12      465.02      513.64     25.80 o 
  -8  14  12       11.23       25.38     14.59 o 
  -7  14  12     1201.01     1143.29     39.24 o 
  -6  14  12       11.86        8.12     14.28 o 
  -5  14  12     1096.79     1168.22     37.13 o 
  -4  14  12        2.49      -11.21     12.33 o 
  -3  14  12      387.69      419.27     28.53 o 
  -2  14  12      296.66      268.33     22.07 o 
  -1  14  12      103.87      116.65     19.85 o 
   0  14  12      414.94      399.81     25.72 o 
   1  14  12      906.34      992.70     40.28 o 
   2  14  12      561.70      634.38     29.69 o 
   3  14  12      621.24      772.48     42.83 o 
   4  14  12      296.09      256.82     23.20 o 
   5  14  12      602.52      581.45     35.60 o 
   6  14  12       13.80       -2.96     21.10 o 
   7  14  12       63.40       55.59     24.67 o 
   8  14  12       70.22       37.51     22.86 o 
  -9  15  12       16.83       33.63     15.64 o 
  -8  15  12      136.98      162.43     20.02 o 
  -7  15  12       11.87       10.88     18.83 o 
  -6  15  12      731.55      788.22     32.50 o 
  -5  15  12        7.70       10.31     14.31 o 
  -4  15  12      530.75      557.18     33.14 o 
  -3  15  12        2.39       -0.08     17.41 o 
  -2  15  12      137.55       98.54     21.14 o 
  -1  15  12      128.81      101.42     18.92 o 
   0  15  12      233.04      252.14     23.68 o 
   1  15  12      188.39      189.99     21.03 o 
   2  15  12      406.96      416.41     34.54 o 
   3  15  12      107.91      113.47     21.95 o 
   4  15  12      479.53      501.25     38.59 o 
   5  15  12       28.97       43.62     24.23 o 
   6  15  12      120.01       83.32     25.68 o 
   7  15  12       10.90       18.14     23.05 o 
  -8  16  12      405.65      402.02     27.02 o 
  -7  16  12       56.41       49.33     17.75 o 
  -6  16  12        0.38       23.18     19.04 o 
  -5  16  12        2.33       35.31     19.28 o 
  -4  16  12      388.96      368.15     33.06 o 
  -3  16  12        7.99        6.72     17.88 o 
  -2  16  12      615.11      640.49     37.28 o 
  -1  16  12       48.43       36.74     17.71 o 
   0  16  12      606.65      611.12     32.51 o 
   1  16  12      118.34       86.99     19.88 o 
   2  16  12       39.32       48.37     19.74 o 
   3  16  12       23.44        3.73     18.61 o 
   4  16  12      212.54      232.84     25.70 o 
   5  16  12       30.72       20.01     23.30 o 
  -6  17  12       49.57       28.58     19.68 o 
  -5  17  12       28.69       42.89     20.05 o 
  -4  17  12       66.58       48.27     22.11 o 
  -3  17  12        3.43        5.06     19.47 o 
  -2  17  12       31.22       41.79     21.27 o 
  -1  17  12       11.93       48.68     21.74 o 
   0  17  12       43.51       39.95     18.53 o 
   1  17  12       35.16       45.77     19.75 o 
   2  17  12       73.92       58.66     22.36 o 
   3  17  12        3.81        7.81     19.86 o 
 -16   1  13        0.02       -7.31     13.10 o 
 -15   1  13        0.01       10.72     13.28 o 
 -14   1  13      292.25      262.70     26.36 o 
 -13   1  13      791.15      772.02     28.38 o 
 -12   1  13      360.65      319.24     24.13 o 
 -11   1  13      672.67      846.31     27.19 o 
 -10   1  13      117.06      110.83     13.56 o 
  -9   1  13     3201.53     3112.59     39.74 o 
  -8   1  13      254.19      275.60     15.48 o 
  -7   1  13      607.89      513.48     13.87 o 
  -6   1  13     1164.62     1232.95     20.38 o 
  -5   1  13     5113.55     5074.81     54.95 o 
  -4   1  13       71.36       48.79      5.82 o 
  -3   1  13    11681.02    11197.27    100.86 o 
  -2   1  13      622.44      865.81     25.95 o 
  -1   1  13    16830.70    15118.76    136.28 o 
   0   1  13     2631.12     2606.99     33.55 o 
   1   1  13     2303.36     2486.72     30.85 o 
   2   1  13     1816.11     1958.19     23.08 o 
   3   1  13      107.11       87.39      6.60 o 
   4   1  13      391.11      337.44     10.77 o 
   5   1  13      714.31      701.15     17.24 o 
   6   1  13      216.13      212.24     11.81 o 
   7   1  13      971.03      832.55     20.85 o 
   8   1  13     1592.49     1623.99     45.77 o 
   9   1  13      285.43      278.16     20.11 o 
  10   1  13      673.88      688.90     29.18 o 
  11   1  13       48.89       69.68     16.15 o 
  12   1  13       55.60       24.20     16.89 o 
  13   1  13       28.02       54.08     20.96 o 
  14   1  13      159.59      122.43     28.77 o 
 -16   2  13       59.75       56.57     15.45 o 
 -15   2  13      376.29      343.13     26.43 o 
 -14   2  13      195.75      189.73     17.57 o 
 -13   2  13       18.30       75.74     13.95 o 
 -12   2  13      645.33      556.82     32.70 o 
 -11   2  13       20.45      137.07     15.87 o 
 -10   2  13      268.29      265.60     16.21 o 
  -9   2  13     2331.75     2581.92     34.88 o 
  -8   2  13      187.20      184.91      9.08 o 
  -7   2  13    10860.20    11230.68    113.38 o 
  -6   2  13     1525.62     1622.10     21.17 o 
  -5   2  13    13682.68    13616.25    126.72 o 
  -4   2  13       28.36       36.92      6.29 o 
  -3   2  13     3192.71     3118.53     35.19 o 
  -2   2  13        7.62       19.53      6.33 o 
  -1   2  13     1135.67     1050.45     16.50 o 
   0   2  13     1914.83     1823.06     22.24 o 
   1   2  13    13768.35    13101.14    109.41 o 
   2   2  13     4588.81     4380.37     42.23 o 
   3   2  13     7434.43     6866.24     65.28 o 
   4   2  13     2670.13     2611.94     33.15 o 
   5   2  13     2192.12     2061.97     30.81 o 
   6   2  13     1097.27     1039.04     23.25 o 
   7   2  13       85.10      114.46     12.26 o 
   8   2  13      231.10      327.45     17.62 o 
   9   2  13       93.01      113.64     16.14 o 
  10   2  13      455.40      398.92     25.67 o 
  11   2  13       68.17       90.66     18.96 o 
  12   2  13      767.45      832.28     39.05 o 
  13   2  13       42.61       52.95     21.96 o 
  14   2  13      225.39      280.40     35.45 o 
 -16   3  13      169.44      139.53     18.16 o 
 -15   3  13      282.03      271.40     20.27 o 
 -14   3  13      242.73      229.51     18.39 o 
 -13   3  13      593.96      619.55     25.07 o 
 -12   3  13      184.66      215.95     21.02 o 
 -11   3  13      834.43      863.02     26.97 o 
 -10   3  13     1264.97     1242.70     28.43 o 
  -9   3  13      514.11      503.59     14.15 o 
  -8   3  13     2983.26     2975.58     39.86 o 
  -7   3  13       66.18       72.36      6.61 o 
  -6   3  13     5667.09     5430.77     53.50 o 
  -5   3  13       36.22       33.22      5.56 o 
  -4   3  13    10392.82    10092.37     92.77 o 
  -3   3  13     2187.22     2013.80     26.53 o 
  -2   3  13      785.47      859.57     22.03 o 
  -1   3  13     4185.17     4100.07     41.49 o 
   0   3  13     3542.77     4285.61     65.96 o 
   1   3  13     5292.14     5114.04     50.12 o 
   2   3  13     6666.29     6834.12     62.91 o 
   3   3  13     2778.76     2742.16     32.99 o 
   4   3  13     4311.03     4630.18     49.88 o 
   5   3  13     1018.80      930.87     20.48 o 
   6   3  13     2506.30     2470.92     42.04 o 
   7   3  13      312.87      327.25     16.13 o 
   8   3  13       24.00       20.07     10.50 o 
   9   3  13      969.77      920.37     27.94 o 
  10   3  13       10.25       -7.83     14.77 o 
  11   3  13      954.75      945.50     41.50 o 
  12   3  13       83.10       87.38     24.52 o 
  13   3  13      377.76      344.13     36.50 o 
 -16   4  13        1.27       29.58     13.54 o 
 -15   4  13        9.54       17.36     12.16 o 
 -14   4  13      205.92      215.74     22.88 o 
 -13   4  13      217.98      175.39     15.39 o 
 -12   4  13     2481.86     2350.03     49.30 o 
 -11   4  13      394.91      308.41     15.62 o 
 -10   4  13     7786.91     7652.41    107.83 o 
  -9   4  13       61.59       57.58      7.29 o 
  -8   4  13     3669.18     3593.63     45.66 o 
  -7   4  13      246.04      273.15      9.84 o 
  -6   4  13      426.98      413.83     11.82 o 
  -5   4  13      477.96      459.98     11.76 o 
  -4   4  13    15340.42    15071.92    131.98 o 
  -3   4  13      400.76      429.12     14.17 o 
  -2   4  13    29162.56    28052.25    228.48 o 
  -1   4  13     1476.90     1452.36     25.18 o 
   0   4  13    13930.99    14075.64    124.03 o 
   1   4  13     1069.32      935.10     15.18 o 
   2   4  13     2393.16     2648.75     29.59 o 
   3   4  13       36.36       21.24      5.87 o 
   4   4  13      326.74      330.24     13.19 o 
   5   4  13     1100.03     1085.41     25.66 o 
   6   4  13     3974.56     3786.16     62.64 o 
   7   4  13     1751.99     1863.26     40.20 o 
   8   4  13     1423.10     1376.32     34.12 o 
   9   4  13     2431.53     2493.06     61.09 o 
  10   4  13      512.28      533.05     35.72 o 
  11   4  13      211.42      195.91     27.48 o 
  12   4  13       34.09       57.78     23.29 o 
  13   4  13       35.47        3.96     21.96 o 
 -16   5  13      196.32      191.74     17.37 o 
 -15   5  13       99.43       91.93     15.30 o 
 -14   5  13       47.51       46.60     11.63 o 
 -13   5  13      149.02      125.28     15.40 o 
 -12   5  13       24.88       13.94      9.39 o 
 -11   5  13      581.91      641.06     20.73 o 
 -10   5  13      285.83      292.45     21.68 o 
  -9   5  13      174.63      234.49     15.60 o 
  -8   5  13      314.32      332.00     14.06 o 
  -7   5  13        5.14       34.73      6.28 o 
  -6   5  13     6813.08     6821.63     68.24 o 
  -5   5  13       79.76       86.08      7.08 o 
  -4   5  13     7444.01     7298.31     72.88 o 
  -3   5  13      646.72      674.35     13.93 o 
  -2   5  13       11.62       43.58      5.89 o 
  -1   5  13     3676.64     3647.69     37.54 o 
   0   5  13     2269.19     2651.95     30.66 o 
   1   5  13     3267.76     3170.65     36.08 o 
   2   5  13     5138.29     5311.69     55.80 o 
   3   5  13      716.29      669.41     18.30 o 
   4   5  13     2969.62     2861.25     41.57 o 
   5   5  13       94.08       83.09     11.53 o 
   6   5  13       80.88       90.99     13.18 o 
   7   5  13       62.43       91.50     13.61 o 
   8   5  13      119.47       99.28     16.68 o 
   9   5  13      215.71      201.92     21.45 o 
  10   5  13       32.13       23.89     17.22 o 
  11   5  13      623.82      626.70     40.00 o 
  12   5  13       67.18       42.88     25.38 o 
  13   5  13      176.60      196.52     41.91 o 
 -15   6  13       82.58       69.79     17.21 o 
 -14   6  13       53.37       53.09     14.64 o 
 -13   6  13      284.31      294.14     18.55 o 
 -12   6  13        0.57       -0.60     12.32 o 
 -11   6  13       38.70      143.21     16.52 o 
 -10   6  13      116.66      137.02     12.66 o 
  -9   6  13      162.96      383.55     31.94 o 
  -8   6  13       45.59       36.43      7.82 o 
  -7   6  13     1200.19     1356.97     43.19 o 
  -6   6  13       22.53        1.34      5.62 o 
  -5   6  13     6114.65     6243.90     68.95 o 
  -4   6  13     1368.73     1407.81     22.10 o 
  -3   6  13     1627.23     1561.17     23.00 o 
  -2   6  13      824.88      802.12     15.04 o 
  -1   6  13     1108.07     1197.80     18.41 o 
   0   6  13       33.89       49.47      5.86 o 
   1   6  13     3796.73     3740.43     42.28 o 
   2   6  13     1136.12     1038.13     22.03 o 
   3   6  13     3516.82     3494.32     51.83 o 
   4   6  13       60.06       70.69     11.07 o 
   5   6  13      754.81      733.29     22.27 o 
   6   6  13      726.87      680.70     24.53 o 
   7   6  13       15.44       34.80     14.40 o 
   8   6  13       43.65       17.51     15.20 o 
   9   6  13       65.05       49.75     17.00 o 
  10   6  13      265.26      288.04     24.78 o 
  11   6  13      231.80      224.86     29.53 o 
  12   6  13      414.44      446.16     37.07 o 
  13   6  13        5.96       -6.00     27.57 o 
 -15   7  13       55.73       60.06     14.70 o 
 -14   7  13       77.28       76.02     14.04 o 
 -13   7  13      157.33      177.82     26.49 o 
 -12   7  13       38.26       21.90     15.78 o 
 -11   7  13      608.47      553.12     37.90 o 
 -10   7  13      226.32      264.33     15.93 o 
  -9   7  13     1263.73     1350.15     30.06 o 
  -8   7  13      948.49      861.38     20.62 o 
  -7   7  13       50.36       71.99      8.91 o 
  -6   7  13     1516.21     1509.70     25.20 o 
  -5   7  13      507.21      548.46     14.66 o 
  -4   7  13     1458.35     1372.60     22.55 o 
  -3   7  13     3875.13     3934.87     41.96 o 
  -2   7  13       57.82       91.88     11.69 o 
  -1   7  13      489.08      504.22     12.80 o 
   0   7  13     1750.09     1873.41     24.54 o 
   1   7  13      146.43      156.73     10.38 o 
   2   7  13     4025.67     4059.34     55.44 o 
   3   7  13     3038.88     2993.46     48.05 o 
   4   7  13     1482.67     1649.11     35.15 o 
   5   7  13     1994.28     1964.91     38.72 o 
   6   7  13       39.22       34.25     12.75 o 
   7   7  13      769.26      785.27     33.33 o 
   8   7  13      615.01      642.45     35.56 o 
   9   7  13       19.58       32.43     16.98 o 
  10   7  13      437.35      442.41     29.53 o 
  11   7  13      169.97      216.43     24.43 o 
  12   7  13       43.72       44.23     24.47 o 
 -15   8  13        0.36       13.91     13.63 o 
 -14   8  13       52.57       53.78     23.04 o 
 -13   8  13       11.88       -5.22     17.36 o 
 -12   8  13      143.44      112.85     19.72 o 
 -11   8  13        0.12        2.72     14.48 o 
 -10   8  13      181.58      147.54     20.93 o 
  -9   8  13      622.86      616.72     24.99 o 
  -8   8  13       44.25       37.12      8.84 o 
  -7   8  13     1882.71     1948.76     33.89 o 
  -6   8  13        6.82       11.08      6.65 o 
  -5   8  13      635.34      619.82     15.49 o 
  -4   8  13      892.12      888.70     18.51 o 
  -3   8  13     1357.06     1319.35     20.86 o 
  -2   8  13      266.51      319.68     13.42 o 
  -1   8  13       17.61        6.20      6.42 o 
   0   8  13      313.54      458.50     14.64 o 
   1   8  13     1187.69     1151.47     24.05 o 
   2   8  13      583.14      684.38     19.06 o 
   3   8  13     2014.47     1978.12     44.09 o 
   4   8  13      285.75      327.41     16.42 o 
   5   8  13      410.55      433.42     26.79 o 
   6   8  13        4.91        7.88     14.08 o 
   7   8  13       67.67       53.61     17.05 o 
   8   8  13      144.44      171.64     21.92 o 
   9   8  13        0.12       14.93     17.18 o 
  10   8  13      228.76      248.11     26.66 o 
  11   8  13        0.25        3.90     18.32 o 
  12   8  13       29.39       24.75     26.48 o 
 -14   9  13       23.42      -18.15     16.58 o 
 -13   9  13      604.38      618.75     33.05 o 
 -12   9  13      235.40      225.72     22.85 o 
 -11   9  13     1355.39     1401.06     45.78 o 
 -10   9  13      361.76      278.29     23.21 o 
  -9   9  13     1446.04     1473.37     33.36 o 
  -8   9  13       53.28       66.63     11.96 o 
  -7   9  13      919.04      906.92     27.99 o 
  -6   9  13       16.06       26.55      7.50 o 
  -5   9  13      837.85      823.20     20.07 o 
  -4   9  13      215.25      240.87     12.64 o 
  -3   9  13    11987.95    11941.30    124.14 o 
  -2   9  13      963.33      944.37     21.41 o 
  -1   9  13     5851.16     5563.01     78.85 o 
   0   9  13      720.01      742.79     21.05 o 
   1   9  13     3730.05     3754.00     55.08 o 
   2   9  13       46.40      116.18     13.24 o 
   3   9  13       25.11       40.95     11.65 o 
   4   9  13      430.75      424.22     16.76 o 
   5   9  13      670.25      716.25     26.98 o 
   6   9  13      933.61      985.20     36.60 o 
   7   9  13     1064.69     1030.75     38.75 o 
   8   9  13     1039.92     1073.67     41.16 o 
   9   9  13      722.09      670.79     37.57 o 
  10   9  13      509.87      496.26     32.72 o 
  11   9  13        0.34        6.81     19.64 o 
 -14  10  13       81.35       51.58     35.40 o 
 -13  10  13       86.05      136.39     39.09 o 
 -12  10  13      117.05       53.30     33.29 o 
 -11  10  13       68.32      156.61     28.73 o 
 -10  10  13       30.37      -16.21     19.70 o 
  -9  10  13     1050.08     1009.36     64.02 o 
  -8  10  13        5.78       24.34     15.57 o 
  -7  10  13     3463.17     3432.80     79.37 o 
  -6  10  13       10.72        2.85      9.76 o 
  -5  10  13     3053.99     2973.01     48.05 o 
  -4  10  13      494.33      501.85     21.65 o 
  -3  10  13      780.28      733.87     27.30 o 
  -2  10  13      286.88      298.38     14.73 o 
  -1  10  13      132.69      125.97     11.10 o 
   0  10  13     1268.23     1223.59     27.92 o 
   1  10  13     2090.21     2076.12     43.16 o 
   2  10  13     3467.25     3351.20     57.70 o 
   3  10  13     4317.26     4302.31     69.66 o 
   4  10  13      466.31      557.44     22.44 o 
   5  10  13     1584.63     1634.98     47.64 o 
   6  10  13       29.34       15.59     15.13 o 
   7  10  13      231.44      226.29     23.10 o 
   8  10  13      270.11      267.43     28.45 o 
   9  10  13       42.74       44.29     20.15 o 
  10  10  13      420.44      440.45     31.83 o 
  11  10  13       72.81       70.78     22.03 o 
 -13  11  13      332.85      264.26     63.11 o 
 -12  11  13       82.42       97.14     49.67 o 
 -11  11  13      246.62      262.06     58.45 o 
 -10  11  13       38.06      103.45     45.55 o 
  -9  11  13       29.52       20.40     15.33 o 
  -8  11  13     2024.96     2020.83     49.31 o 
  -7  11  13        0.43       11.45     11.06 o 
  -6  11  13     2647.52     2693.31     55.77 o 
  -5  11  13       41.39       28.70     11.30 o 
  -4  11  13     3212.78     3039.59     54.86 o 
  -3  11  13      285.09      298.60     18.42 o 
  -2  11  13      303.44      359.16     26.75 o 
  -1  11  13      586.93      557.85     20.89 o 
   0  11  13      678.51      753.49     27.71 o 
   1  11  13      444.12      490.95     37.32 o 
   2  11  13     4100.65     3973.81     66.28 o 
   3  11  13      807.49      838.32     28.52 o 
   4  11  13     1100.68     1224.51     36.97 o 
   5  11  13       93.58       90.61     19.11 o 
   6  11  13      652.77      601.41     46.34 o 
   7  11  13       98.07       59.24     17.93 o 
   8  11  13       46.95       51.17     19.09 o 
   9  11  13      282.84      329.07     30.86 o 
  10  11  13        1.04      -12.62     19.53 o 
 -12  12  13      466.76      714.01     84.79 o 
 -11  12  13        7.41      -39.24     37.87 o 
 -10  12  13      809.85      765.48     42.67 o 
  -9  12  13        7.77        5.61     11.01 o 
  -8  12  13      372.58      363.57     20.88 o 
  -7  12  13       20.19       20.01     14.38 o 
  -6  12  13       58.28       57.65     13.95 o 
  -5  12  13       49.99       39.96     14.02 o 
  -4  12  13     1116.75     1080.71     33.96 o 
  -3  12  13      128.97       96.50     14.05 o 
  -2  12  13     4096.24     4060.76     70.40 o 
  -1  12  13      284.30      278.33     20.18 o 
   0  12  13     1668.27     1656.65     41.31 o 
   1  12  13       80.57       77.47     15.64 o 
   2  12  13       17.13       33.98     13.68 o 
   3  12  13        0.01        1.93     12.66 o 
   4  12  13      222.14      245.55     21.55 o 
   5  12  13      239.99      168.41     20.75 o 
   6  12  13     1260.59     1196.11     50.05 o 
   7  12  13      764.75      763.11     56.86 o 
   8  12  13      441.09      441.33     29.80 o 
   9  12  13      530.78      523.64     32.83 o 
  10  12  13      115.01      110.33     26.02 o 
 -11  13  13       12.07       98.51     48.57 o 
 -10  13  13        9.63       27.97     17.33 o 
  -9  13  13        3.89       10.04     14.48 o 
  -8  13  13      202.46      209.80     18.47 o 
  -7  13  13       36.57       33.37     14.78 o 
  -6  13  13      418.91      478.05     25.22 o 
  -5  13  13       12.03       10.26     13.07 o 
  -4  13  13       10.76        5.27     11.70 o 
  -3  13  13        4.93       29.03     13.31 o 
  -2  13  13       19.87       53.90     16.03 o 
  -1  13  13      161.18      174.10     20.74 o 
   0  13  13      283.38      306.02     22.17 o 
   1  13  13      265.44      298.20     22.30 o 
   2  13  13       48.52       61.34     15.55 o 
   3  13  13      185.76      155.46     20.44 o 
   4  13  13      123.85      131.17     18.96 o 
   5  13  13        3.55        1.49     16.30 o 
   6  13  13       98.50       83.54     24.56 o 
   7  13  13       27.84       22.96     22.55 o 
   8  13  13        1.18        6.73     22.21 o 
   9  13  13        5.46       38.70     25.34 o 
 -10  14  13      284.06      317.53     31.38 o 
  -9  14  13        9.59       54.50     15.89 o 
  -8  14  13       86.84       78.83     17.32 o 
  -7  14  13      123.94      168.54     20.00 o 
  -6  14  13       47.17       38.64     15.06 o 
  -5  14  13      302.52      305.22     22.96 o 
  -4  14  13      169.58      175.06     19.21 o 
  -3  14  13       35.47       28.28     16.41 o 
  -2  14  13      256.74      254.93     24.98 o 
  -1  14  13      142.40      123.86     18.55 o 
   0  14  13      126.63      135.19     19.92 o 
   1  14  13      550.54      531.53     36.67 o 
   2  14  13       37.62       40.42     18.04 o 
   3  14  13       88.03       95.78     18.95 o 
   4  14  13       21.76       55.09     18.03 o 
   5  14  13       13.65       29.75     22.34 o 
   6  14  13       36.80       43.47     24.16 o 
   7  14  13      108.10      134.32     28.19 o 
   8  14  13        5.98       31.18     24.06 o 
  -9  15  13       31.72       60.76     17.61 o 
  -8  15  13      239.35      234.69     22.52 o 
  -7  15  13       17.84       34.28     16.98 o 
  -6  15  13      517.07      474.19     28.44 o 
  -5  15  13        1.73       30.29     15.26 o 
  -4  15  13      286.93      348.25     28.62 o 
  -3  15  13      112.28      106.51     21.46 o 
  -2  15  13        3.52       32.62     18.80 o 
  -1  15  13        4.52       12.66     15.89 o 
   0  15  13      520.50      548.61     30.22 o 
   1  15  13        1.03       19.03     16.02 o 
   2  15  13      374.42      413.36     27.51 o 
   3  15  13      345.95      377.76     27.56 o 
   4  15  13      369.72      421.91     29.09 o 
   5  15  13      311.23      301.67     33.94 o 
   6  15  13        8.11       -2.07     23.18 o 
  -7  16  13      128.57      109.45     19.85 o 
  -6  16  13      106.41      107.37     22.82 o 
  -5  16  13      219.68      223.92     25.57 o 
  -4  16  13       96.13       99.44     22.23 o 
  -3  16  13      117.35      135.21     23.83 o 
  -2  16  13       35.58       39.96     20.25 o 
  -1  16  13       26.03       16.40     19.35 o 
   0  16  13       23.00       33.31     18.24 o 
   1  16  13       37.20       48.74     18.57 o 
   2  16  13       35.05       38.80     19.97 o 
   3  16  13      211.20      229.64     26.86 o 
   4  16  13       87.09      109.68     21.95 o 
   5  16  13      394.59      332.57     37.15 o 
  -5  17  13      165.39      180.50     26.76 o 
  -4  17  13       38.72       35.49     20.06 o 
  -3  17  13      641.79      679.73     39.64 o 
  -2  17  13       29.62       28.59     21.02 o 
  -1  17  13      605.55      695.44     40.94 o 
   0  17  13       50.84       44.09     21.40 o 
   1  17  13      153.92      118.23     22.67 o 
   2  17  13        0.02        8.04     20.54 o 
 -16   0  14        1.35       20.73     18.45 o 
 -15   0  14       20.01       -1.16     18.28 o 
 -14   0  14      952.46      925.38     83.87 o 
 -13   0  14      127.90       93.03     21.14 o 
 -12   0  14     4361.94     4120.49    107.85 o 
 -11   0  14       43.92       50.49     16.13 o 
 -10   0  14     2291.63     2237.25     68.85 o 
  -9   0  14     1564.26     1527.42     41.44 o 
  -8   0  14     1609.59     1570.85     35.31 o 
  -7   0  14      561.36      547.77     20.08 o 
  -6   0  14      593.68      706.47     20.73 o 
  -5   0  14      416.09      464.53     18.87 o 
  -4   0  14    18335.50    18332.82    262.39 o 
  -3   0  14     2147.82     2174.75     38.67 o 
  -2   0  14    26954.11    25522.91    319.03 o 
  -1   0  14     2009.67     1999.86     39.24 o 
   0   0  14    13572.48    12552.29    152.22 o 
   1   0  14      663.07      696.29     17.56 o 
   2   0  14     2207.64     2505.41     38.75 o 
   3   0  14      111.84       79.84      9.33 o 
   4   0  14        7.84        5.37      7.93 o 
   5   0  14     1890.37     1945.61     42.00 o 
   6   0  14     2622.15     2407.00     53.52 o 
   7   0  14     5216.17     5087.38    112.27 o 
   8   0  14     2224.88     2267.53    135.12 o 
   9   0  14     1997.20     2040.00     68.44 o 
  10   0  14      418.01      414.33     34.69 o 
  11   0  14      217.35      215.30     43.60 o 
  12   0  14        0.08        0.32     21.90 o 
  13   0  14      328.37      316.05     38.96 o 
 -16   1  14      234.70      237.74     21.21 o 
 -15   1  14      292.64      285.70     21.27 o 
 -14   1  14      602.51      567.96     30.81 o 
 -13   1  14      653.18      643.14     26.79 o 
 -12   1  14      203.65      239.84     17.61 o 
 -11   1  14      401.63      400.74     22.62 o 
 -10   1  14      406.44      407.56     15.98 o 
  -9   1  14      522.92      552.87     16.63 o 
  -8   1  14    10039.39    10128.10    108.85 o 
  -7   1  14      231.94      199.81     10.06 o 
  -6   1  14    11920.12    11643.11    114.64 o 
  -5   1  14     1116.86     1071.33     19.46 o 
  -4   1  14     7221.37     6885.56     76.49 o 
  -3   1  14     1256.10     1213.40     20.40 o 
  -2   1  14      888.69      897.45     15.67 o 
  -1   1  14     3652.80     3567.65     38.75 o 
   0   1  14     2363.42     2189.11     25.96 o 
   1   1  14     4234.99     4301.10     41.73 o 
   2   1  14     6232.61     5801.91     54.00 o 
   3   1  14     3642.11     3702.92     39.78 o 
   4   1  14     2672.93     2635.40     32.92 o 
   5   1  14       86.20      109.14      9.51 o 
   6   1  14     1802.82     1754.12     33.35 o 
   7   1  14        5.07       -2.47      8.88 o 
   8   1  14      223.85      240.70     16.39 o 
   9   1  14      646.02      662.11     29.92 o 
  10   1  14        6.02       38.90     14.84 o 
  11   1  14      532.24      517.51     28.06 o 
  12   1  14       80.32       83.72     18.70 o 
  13   1  14      356.60      335.28     32.24 o 
 -16   2  14      186.99      132.86     17.95 o 
 -15   2  14      279.59      266.96     20.84 o 
 -14   2  14      226.97      221.86     18.51 o 
 -13   2  14      393.25      382.77     25.28 o 
 -12   2  14        0.26        7.28     10.57 o 
 -11   2  14        0.62       -3.11      8.91 o 
 -10   2  14      103.76      145.99     11.29 o 
  -9   2  14     1607.67     1667.02     29.76 o 
  -8   2  14       98.42       84.51      8.60 o 
  -7   2  14    10012.19     9974.83    106.42 o 
  -6   2  14      814.17      810.98     15.92 o 
  -5   2  14     7153.34     6817.46     71.45 o 
  -4   2  14        1.94       -3.13      5.73 o 
  -3   2  14     2952.11     3026.16     40.58 o 
  -2   2  14       25.22       33.80      6.35 o 
  -1   2  14     1642.34     2261.01     41.77 o 
   0   2  14      404.20      532.69     12.27 o 
   1   2  14     8661.66     8870.12     79.31 o 
   2   2  14     1831.77     1851.52     21.39 o 
   3   2  14     2890.27     3148.77     35.16 o 
   4   2  14     1068.98     1045.84     18.36 o 
   5   2  14     1466.13     1481.19     30.30 o 
   6   2  14       86.42       91.69      9.67 o 
   7   2  14       84.36       43.49     10.96 o 
   8   2  14       71.61       61.34     12.85 o 
   9   2  14       13.14        7.09     13.60 o 
  10   2  14      589.57      609.13     31.71 o 
  11   2  14       79.84       54.67     14.90 o 
  12   2  14      422.99      426.29     37.16 o 
  13   2  14      107.40      106.47     31.06 o 
 -16   3  14       26.11       14.32     14.04 o 
 -15   3  14       10.43       -6.67     12.65 o 
 -14   3  14       79.05       82.68     14.65 o 
 -13   3  14       74.68       80.12     13.84 o 
 -12   3  14        5.68       48.58     10.90 o 
 -11   3  14     1056.44      977.87     26.52 o 
 -10   3  14        1.58       83.58     12.60 o 
  -9   3  14      861.33      796.22     22.91 o 
  -8   3  14      205.85      328.00     14.18 o 
  -7   3  14      690.61      718.71     17.48 o 
  -6   3  14     1720.33     1724.67     27.62 o 
  -5   3  14      523.06      520.98     14.31 o 
  -4   3  14      724.34      626.29     15.25 o 
  -3   3  14     8013.19     8061.60     81.10 o 
  -2   3  14      974.32     1038.29     18.54 o 
  -1   3  14     6173.32     6003.97     59.61 o 
   0   3  14     4468.38     3949.50     42.56 o 
   1   3  14      811.44     1195.97     26.87 o 
   2   3  14     2018.15     1803.40     22.92 o 
   3   3  14       44.90       75.80      7.36 o 
   4   3  14      181.10      182.10     13.32 o 
   5   3  14     1772.61     1690.24     30.12 o 
   6   3  14      949.41      961.21     29.86 o 
   7   3  14      950.03      989.51     26.77 o 
   8   3  14     1894.54     1868.88     45.00 o 
   9   3  14      266.55      347.46     29.04 o 
  10   3  14      811.98      905.09     41.96 o 
  11   3  14       79.40      109.81     26.98 o 
  12   3  14        0.05       11.38     20.33 o 
  13   3  14      108.04      100.94     32.54 o 
 -16   4  14       11.78       -2.54     14.15 o 
 -15   4  14        0.51        1.56     11.70 o 
 -14   4  14       62.42      108.27     23.09 o 
 -13   4  14      111.60       83.59     14.22 o 
 -12   4  14      122.25      183.47     14.78 o 
 -11   4  14      110.18      103.48     11.57 o 
 -10   4  14       81.12       82.16     10.52 o 
  -9   4  14        5.90       -6.87      8.49 o 
  -8   4  14       21.80       58.51      8.88 o 
  -7   4  14      568.44      526.78     15.78 o 
  -6   4  14      164.06      128.24      9.74 o 
  -5   4  14      744.48      710.58     16.73 o 
  -4   4  14        1.19       -0.22      6.35 o 
  -3   4  14      844.85      760.22     17.38 o 
  -2   4  14      413.43      404.24     10.73 o 
  -1   4  14       25.67       19.85      5.44 o 
   0   4  14      277.62      297.17      9.73 o 
   1   4  14      148.31      180.04      7.75 o 
   2   4  14       34.67        8.72      5.10 o 
   3   4  14       30.39       25.65      7.46 o 
   4   4  14       89.65       72.85      9.31 o 
   5   4  14        6.56        8.57      7.65 o 
   6   4  14       13.44       31.81     11.25 o 
   7   4  14        5.40       24.38     12.27 o 
   8   4  14      139.16      151.55     16.15 o 
   9   4  14       16.26       18.67     14.02 o 
  10   4  14       45.47       24.98     19.20 o 
  11   4  14       23.39       32.76     22.16 o 
  12   4  14       48.50       34.26     22.81 o 
  13   4  14        3.32        2.23     22.99 o 
 -16   5  14        1.05       29.85     12.91 o 
 -15   5  14       66.87       56.80     12.22 o 
 -14   5  14       65.86       68.03     14.34 o 
 -13   5  14      289.43      300.73     16.13 o 
 -12   5  14      287.13      301.94     15.86 o 
 -11   5  14     2783.60     2733.98     47.58 o 
 -10   5  14      117.16      237.36     15.44 o 
  -9   5  14     4153.03     4036.43     62.07 o 
  -8   5  14       43.61       46.31      8.67 o 
  -7   5  14       56.40       61.23      8.89 o 
  -6   5  14        2.08       10.56      6.54 o 
  -5   5  14     4039.32     4254.08     51.70 o 
  -4   5  14        6.89        1.52      5.87 o 
  -3   5  14    10280.05     9915.43     96.28 o 
  -2   5  14      531.89      508.51     11.91 o 
  -1   5  14    17178.15    16972.43    145.91 o 
   0   5  14     1111.91     1041.25     17.34 o 
   1   5  14     1738.18     1704.46     25.28 o 
   2   5  14      206.40      162.80      8.93 o 
   3   5  14      160.89      175.42     12.97 o 
   4   5  14        8.19        7.36      7.32 o 
   5   5  14      850.06      873.87     23.86 o 
   6   5  14      480.45      569.55     22.71 o 
   7   5  14     1497.43     1457.34     37.25 o 
   8   5  14      930.62      995.21     34.08 o 
   9   5  14      237.30      241.99     23.05 o 
  10   5  14      476.25      479.99     28.55 o 
  11   5  14        8.06       -1.58     20.49 o 
  12   5  14        0.83       21.16     22.72 o 
  13   5  14       30.92       47.83     25.68 o 
 -15   6  14      212.24      181.41     19.51 o 
 -14   6  14      335.02      280.25     20.07 o 
 -13   6  14       53.31       75.14     13.76 o 
 -12   6  14      271.98      292.04     18.07 o 
 -11   6  14      158.22      198.24     17.57 o 
 -10   6  14       92.12       54.78     12.78 o 
  -9   6  14     1224.45     1226.59     31.10 o 
  -8   6  14        5.84       -7.35      8.49 o 
  -7   6  14     4436.17     4491.06     60.19 o 
  -6   6  14       12.15        9.59      6.86 o 
  -5   6  14    12816.40    12457.84    130.20 o 
  -4   6  14       38.38       43.87      7.70 o 
  -3   6  14     2774.66     2702.88     32.58 o 
  -2   6  14      736.16      670.87     14.10 o 
  -1   6  14      718.34     1377.02     40.04 o 
   0   6  14     2823.34     2734.28     32.33 o 
   1   6  14     6210.84     6458.18     80.62 o 
   2   6  14     1858.40     1797.96     29.52 o 
   3   6  14     5916.80     5812.93     69.42 o 
   4   6  14     3099.86     3132.55     49.70 o 
   5   6  14     2162.22     2203.50     39.99 o 
   6   6  14       20.54       18.81     11.84 o 
   7   6  14       75.05       75.10     15.66 o 
   8   6  14       43.82       60.14     17.65 o 
   9   6  14      135.22      102.28     19.84 o 
  10   6  14      738.70      789.50     38.03 o 
  11   6  14      220.52      221.09     29.66 o 
  12   6  14      511.26      515.63     40.81 o 
 -15   7  14      169.14      189.47     18.76 o 
 -14   7  14       91.39      100.01     14.67 o 
 -13   7  14      427.42      401.51     23.76 o 
 -12   7  14       17.84       45.55     12.81 o 
 -11   7  14      432.97      377.30     23.35 o 
 -10   7  14      569.45      673.79     25.44 o 
  -9   7  14      118.96      109.28     12.99 o 
  -8   7  14     1624.16     1792.09     38.35 o 
  -7   7  14        6.31       -4.18      6.68 o 
  -6   7  14     8283.31     8106.17     87.79 o 
  -5   7  14      434.12      414.11     13.90 o 
  -4   7  14     4914.34     4867.39     55.81 o 
  -3   7  14      928.28      943.59     18.73 o 
  -2   7  14      346.22      381.26     11.69 o 
  -1   7  14      809.68      819.27     17.29 o 
   0   7  14     1027.42     1016.21     19.20 o 
   1   7  14     2212.48     2264.16     35.18 o 
   2   7  14     6045.04     5939.33     79.02 o 
   3   7  14     1000.78     1054.99     21.30 o 
   4   7  14     6219.57     5990.74     84.45 o 
   5   7  14       30.38       44.10     11.78 o 
   6   7  14      273.90      298.94     20.41 o 
   7   7  14       96.96       92.02     20.47 o 
   8   7  14       28.63       40.34     16.76 o 
   9   7  14      942.65      977.33     40.22 o 
  10   7  14       26.58       41.75     19.42 o 
  11   7  14      656.81      670.07     35.08 o 
  12   7  14       25.96       12.06     22.57 o 
 -14   8  14      131.73      150.74     18.20 o 
 -13   8  14       50.60       37.82     17.27 o 
 -12   8  14     1401.71     1401.47     56.16 o 
 -11   8  14      188.86      192.69     22.20 o 
 -10   8  14     2914.34     2835.87     57.03 o 
  -9   8  14       85.05       86.82     12.94 o 
  -8   8  14     1697.58     1750.07     39.43 o 
  -7   8  14        4.60        2.05      7.19 o 
  -6   8  14        9.32       19.26      7.54 o 
  -5   8  14      353.20      348.18     13.52 o 
  -4   8  14     8091.15     7914.53     83.67 o 
  -3   8  14      497.22      564.15     15.92 o 
  -2   8  14    12562.54    12359.50    124.06 o 
  -1   8  14      722.55      721.28     17.43 o 
   0   8  14     4948.14     4766.66     58.03 o 
   1   8  14      162.18      150.66     12.31 o 
   2   8  14      315.21      369.72     19.96 o 
   3   8  14      112.79      102.84     13.27 o 
   4   8  14     1864.74     1762.74     39.31 o 
   5   8  14      995.85     1052.38     34.52 o 
   6   8  14      698.54      753.12     29.54 o 
   7   8  14     1345.64     1269.34     42.66 o 
   8   8  14     1092.92     1032.63     40.37 o 
   9   8  14     1027.97     1049.28     55.63 o 
  10   8  14      296.53      307.59     28.15 o 
  11   8  14      106.81      115.94     22.98 o 
  12   8  14        3.69       32.15     23.38 o 
 -14   9  14       65.13       61.44     21.41 o 
 -13   9  14       15.23        6.97     18.57 o 
 -12   9  14       10.62       20.83     19.96 o 
 -11   9  14       27.24       32.68     17.84 o 
 -10   9  14       62.55      105.26     13.87 o 
  -9   9  14      123.26      122.68     14.52 o 
  -8   9  14      852.90      893.19     24.44 o 
  -7   9  14        9.19       11.97      8.28 o 
  -6   9  14      437.99      473.43     16.03 o 
  -5   9  14        8.78       21.65      9.51 o 
  -4   9  14     1127.46     1026.61     23.82 o 
  -3   9  14      761.79      864.21     22.24 o 
  -2   9  14       25.89       13.35      8.20 o 
  -1   9  14      856.42      861.21     21.91 o 
   0   9  14      861.28      873.57     21.79 o 
   1   9  14      378.06      349.64     18.85 o 
   2   9  14     2397.66     2296.69     47.77 o 
   3   9  14       35.22       30.16     13.16 o 
   4   9  14      683.40      645.15     23.57 o 
   5   9  14       21.88       11.20     11.00 o 
   6   9  14      374.34      343.94     24.97 o 
   7   9  14        1.76       14.51     16.31 o 
   8   9  14        9.65       41.48     18.01 o 
   9   9  14      219.06      260.22     34.45 o 
  10   9  14       27.90       35.41     20.05 o 
  11   9  14      136.94      103.88     24.65 o 
 -13  10  14      165.09      150.47     39.86 o 
 -12  10  14       60.45       60.00     66.41 o 
 -11  10  14       25.38        3.14     22.56 o 
 -10  10  14       37.52       25.29     13.93 o 
  -9  10  14      109.05      129.35     19.99 o 
  -8  10  14       16.29        5.37     10.76 o 
  -7  10  14      965.43     1028.05     35.59 o 
  -6  10  14       53.13        6.56     11.02 o 
  -5  10  14     1089.32     1101.73     27.95 o 
  -4  10  14      227.62      231.21     14.47 o 
  -3  10  14      149.82      148.10     13.68 o 
  -2  10  14      325.37      324.02     18.21 o 
  -1  10  14      211.41      306.70     19.46 o 
   0  10  14      192.32      196.21     21.13 o 
   1  10  14     1361.74     1595.16     43.67 o 
   2  10  14      317.25      361.37     20.04 o 
   3  10  14     2352.76     2416.97     58.41 o 
   4  10  14      635.88      640.96     24.40 o 
   5  10  14      100.19       83.68     18.83 o 
   6  10  14      170.58      193.46     21.00 o 
   7  10  14       81.36       54.42     18.20 o 
   8  10  14       62.48       75.59     19.66 o 
   9  10  14      266.97      256.57     26.49 o 
  10  10  14       84.83       65.74     22.19 o 
  11  10  14        3.76       12.54     20.57 o 
 -13  11  14        4.74       27.72     48.84 o 
 -12  11  14       30.24      -55.43     39.52 o 
 -11  11  14       63.88       97.14     48.84 o 
 -10  11  14       46.18       77.92     19.95 o 
  -9  11  14       64.09       80.28     21.96 o 
  -8  11  14      663.32      685.11     30.90 o 
  -7  11  14       55.64       62.54     15.11 o 
  -6  11  14     1145.91     1145.04     35.87 o 
  -5  11  14      735.89      759.55     30.07 o 
  -4  11  14      436.26      455.38     22.07 o 
  -3  11  14      477.83      499.37     22.76 o 
  -2  11  14       60.75       57.24     12.40 o 
  -1  11  14      330.99      307.27     18.30 o 
   0  11  14      537.55      513.67     30.09 o 
   1  11  14     1473.93     1450.78     38.32 o 
   2  11  14      981.75     1044.09     31.56 o 
   3  11  14      934.79      930.30     30.42 o 
   4  11  14       81.84      106.71     15.42 o 
   5  11  14      652.76      632.91     33.44 o 
   6  11  14        7.04      -11.53     22.20 o 
   7  11  14       82.83       67.13     18.50 o 
   8  11  14       37.00       30.61     19.26 o 
   9  11  14       25.90       40.13     20.83 o 
  10  11  14       78.88       94.41     22.94 o 
 -12  12  14      238.63      206.91     59.00 o 
 -11  12  14       23.38       50.49     46.38 o 
 -10  12  14       69.78      106.19     24.42 o 
  -9  12  14       57.83       56.99     14.92 o 
  -8  12  14        1.00        2.54     12.49 o 
  -7  12  14      507.01      473.16     24.77 o 
  -6  12  14       20.43       28.59     14.37 o 
  -5  12  14      945.81      922.29     33.30 o 
  -4  12  14       44.31       30.56     13.53 o 
  -3  12  14      200.13      258.22     27.13 o 
  -2  12  14      177.98      226.20     18.47 o 
  -1  12  14       35.72       26.56     13.34 o 
   0  12  14      281.63      329.72     23.61 o 
   1  12  14       71.91       60.07     15.35 o 
   2  12  14      573.96      594.15     27.31 o 
   3  12  14      422.19      443.54     25.94 o 
   4  12  14       96.49       91.48     17.97 o 
   5  12  14       97.31       93.12     20.07 o 
   6  12  14       39.54       16.81     20.92 o 
   7  12  14      158.77      197.43     30.78 o 
   8  12  14      133.17      142.33     28.29 o 
   9  12  14       14.51        9.35     19.48 o 
 -11  13  14      947.88      885.76     75.60 o 
 -10  13  14       79.66      117.41     24.91 o 
  -9  13  14      759.50      758.94     32.70 o 
  -8  13  14       25.32       34.79     15.63 o 
  -7  13  14       22.29       41.26     15.41 o 
  -6  13  14       30.41       45.70     15.88 o 
  -5  13  14      763.69      748.13     31.59 o 
  -4  13  14        0.57        2.47     12.95 o 
  -3  13  14     1312.40     1337.64     45.92 o 
  -2  13  14       91.86       92.49     18.57 o 
  -1  13  14     2248.19     2244.45     53.21 o 
   0  13  14      256.52      311.79     22.41 o 
   1  13  14      751.91      774.44     31.36 o 
   2  13  14      127.56      106.81     17.50 o 
   3  13  14       66.47       54.93     15.28 o 
   4  13  14      113.49       87.16     18.44 o 
   5  13  14      352.77      420.23     34.48 o 
   6  13  14      532.26      516.53     38.50 o 
   7  13  14      663.28      657.27     42.45 o 
   8  13  14      712.19      646.61     42.69 o 
 -10  14  14      171.29      195.73     23.57 o 
  -9  14  14      435.28      432.95     28.17 o 
  -8  14  14       24.88       36.06     16.31 o 
  -7  14  14     1019.47      977.03     40.91 o 
  -6  14  14        3.48       -8.18     14.39 o 
  -5  14  14      769.68      855.73     34.40 o 
  -4  14  14        2.16       24.01     13.28 o 
  -3  14  14       55.64       90.34     19.78 o 
  -2  14  14      274.01      242.97     25.11 o 
  -1  14  14      261.30      332.08     25.64 o 
   0  14  14      824.20      849.88     35.22 o 
   1  14  14      980.32     1053.52     37.40 o 
   2  14  14      302.58      380.94     25.81 o 
   3  14  14      348.86      381.70     26.40 o 
   4  14  14      449.41      463.72     30.49 o 
   5  14  14      429.71      494.23     38.19 o 
   6  14  14        1.30      -12.75     21.09 o 
   7  14  14       35.85       50.64     25.36 o 
  -9  15  14       23.26       31.09     19.07 o 
  -8  15  14      331.76      399.86     26.59 o 
  -7  15  14        4.66        1.67     16.10 o 
  -6  15  14      594.14      610.17     31.03 o 
  -5  15  14        0.06       20.43     16.22 o 
  -4  15  14      372.16      419.57     30.40 o 
  -3  15  14       22.12       11.49     17.62 o 
  -2  15  14       32.86       34.63     19.45 o 
  -1  15  14      173.82      178.88     25.54 o 
   0  15  14      357.30      337.24     26.62 o 
   1  15  14      308.98      310.15     25.28 o 
   2  15  14      335.26      384.31     26.75 o 
   3  15  14      108.14       86.74     21.64 o 
   4  15  14      318.73      397.65     28.66 o 
   5  15  14       32.80       63.99     26.39 o 
   6  15  14      141.63      105.30     28.29 o 
  -7  16  14       12.52       28.65     17.54 o 
  -6  16  14       19.01       41.05     20.79 o 
  -5  16  14        1.16      -12.07     18.72 o 
  -4  16  14      373.26      391.10     38.05 o 
  -3  16  14        0.56        5.52     18.68 o 
  -2  16  14      604.07      647.36     38.14 o 
  -1  16  14      155.70      120.28     24.88 o 
   0  16  14      289.77      230.74     26.54 o 
   1  16  14      189.63      131.38     22.30 o 
   2  16  14       27.61       46.24     18.62 o 
   3  16  14        0.49        6.37     19.39 o 
   4  16  14      196.05      208.58     27.26 o 
  -4  17  14       23.45       31.65     21.94 o 
  -3  17  14        1.44        1.03     19.80 o 
  -2  17  14       23.20       23.63     21.07 o 
  -1  17  14        7.81       37.74     21.62 o 
   0  17  14        0.70       14.82     21.00 o 
   1  17  14       21.98       31.94     19.58 o 
 -16   1  15        0.82       -0.88     13.63 o 
 -15   1  15        4.93       -1.48     13.56 o 
 -14   1  15      116.41       76.01     15.80 o 
 -13   1  15      747.90      720.66     25.67 o 
 -12   1  15      243.92      228.83     14.67 o 
 -11   1  15     1784.08     1794.96     34.42 o 
 -10   1  15       25.84       19.46      9.36 o 
  -9   1  15     2413.87     2286.60     43.52 o 
  -8   1  15      241.20      301.21     13.11 o 
  -7   1  15      294.40      294.67     13.37 o 
  -6   1  15      649.70      644.97     15.89 o 
  -5   1  15     3686.11     3704.37     46.95 o 
  -4   1  15        5.46       23.16      6.65 o 
  -3   1  15    14710.37    13738.77    142.43 o 
  -2   1  15      388.76      865.67     45.48 o 
  -1   1  15     9657.83     8748.76     83.86 o 
   0   1  15     1729.72     2132.85     43.27 o 
   1   1  15      328.44      351.55     15.86 o 
   2   1  15     1406.71     1652.89     24.60 o 
   3   1  15      297.15      310.38     10.36 o 
   4   1  15        0.31        0.57      5.74 o 
   5   1  15     1621.33     1563.10     28.97 o 
   6   1  15     1349.20     1297.16     28.27 o 
   7   1  15     1131.48     1252.81     33.58 o 
   8   1  15     1973.23     1964.30     41.20 o 
   9   1  15       40.00       58.46     15.05 o 
  10   1  15      367.81      440.27     27.92 o 
  11   1  15        0.01       24.62     16.78 o 
  12   1  15        0.03       19.60     18.37 o 
  13   1  15       74.75       81.99     23.61 o 
 -16   2  15       56.43       36.10     15.71 o 
 -15   2  15      325.49      348.14     22.71 o 
 -14   2  15      134.27      139.80     18.16 o 
 -13   2  15      160.32      238.06     16.82 o 
 -12   2  15      426.00      407.27     18.41 o 
 -11   2  15       12.77      137.39     13.64 o 
 -10   2  15      510.35      516.22     20.18 o 
  -9   2  15     2887.85     2964.13     51.82 o 
  -8   2  15       29.85       23.66      8.40 o 
  -7   2  15    11731.43    11884.20    130.40 o 
  -6   2  15      101.97       78.16      8.72 o 
  -5   2  15     9062.40     8409.99     95.35 o 
  -4   2  15        0.03        0.45      6.08 o 
  -3   2  15     4104.85     3868.17     48.33 o 
  -2   2  15      636.85      682.35     15.74 o 
  -1   2  15      909.60      834.86     16.13 o 
   0   2  15     2182.05     2073.17     26.82 o 
   1   2  15     4585.55     4348.27     44.97 o 
   2   2  15     1725.14     1790.55     22.23 o 
   3   2  15     3987.43     4068.32     47.06 o 
   4   2  15      947.40      941.31     20.52 o 
   5   2  15      845.61      804.09     21.22 o 
   6   2  15      173.47      208.53     13.70 o 
   7   2  15       84.21      115.00     13.96 o 
   8   2  15      159.99      155.39     16.09 o 
   9   2  15       61.88       92.68     13.78 o 
  10   2  15      530.12      558.19     32.12 o 
  11   2  15       62.38       78.02     20.69 o 
  12   2  15      654.94      688.25     38.70 o 
  13   2  15       98.94      130.03     29.49 o 
 -16   3  15      278.96      270.34     19.70 o 
 -15   3  15      374.62      367.83     21.08 o 
 -14   3  15      287.29      262.22     18.15 o 
 -13   3  15      448.36      457.66     20.08 o 
 -12   3  15       84.24       91.38     11.47 o 
 -11   3  15      731.81      742.38     21.61 o 
 -10   3  15      722.19      779.78     23.89 o 
  -9   3  15      460.04      445.77     18.26 o 
  -8   3  15     4228.96     4374.52     56.97 o 
  -7   3  15        9.58       14.51      7.86 o 
  -6   3  15    10651.05    10476.97    119.97 o 
  -5   3  15      107.74      115.80      9.16 o 
  -4   3  15     5898.02     5610.47     68.01 o 
  -3   3  15     1446.63     1364.26     23.79 o 
  -2   3  15      804.12     1306.27     31.61 o 
  -1   3  15     3647.79     3383.65     37.97 o 
   0   3  15     1955.94     2139.15     30.79 o 
   1   3  15     3582.19     3376.63     38.67 o 
   2   3  15     2087.13     2209.20     26.80 o 
   3   3  15     1901.46     1908.53     30.45 o 
   4   3  15     3145.43     2955.32     43.70 o 
   5   3  15      325.32      365.98     17.60 o 
   6   3  15     1210.74     1294.39     30.68 o 
   7   3  15      703.66      716.89     26.68 o 
   8   3  15      145.57      171.51     17.81 o 
   9   3  15      968.74      957.17     32.96 o 
  10   3  15        0.05      -16.18     15.91 o 
  11   3  15      767.43      802.52     39.19 o 
  12   3  15       93.97       80.98     26.58 o 
  13   3  15      319.05      358.53     38.41 o 
 -16   4  15        0.54       -1.65     11.69 o 
 -15   4  15        1.61       -8.71     11.12 o 
 -14   4  15      563.38      549.27     24.12 o 
 -13   4  15       60.43       60.02     15.46 o 
 -12   4  15     2393.63     2353.39     41.10 o 
 -11   4  15      362.48      359.24     17.12 o 
 -10   4  15     5584.09     5537.42     83.69 o 
  -9   4  15       73.10       70.84     13.84 o 
  -8   4  15     2448.97     2359.52     40.13 o 
  -7   4  15      537.10      530.02     16.63 o 
  -6   4  15      845.00      934.04     23.07 o 
  -5   4  15      301.39      321.91     11.91 o 
  -4   4  15    10026.23     9889.27    108.44 o 
  -3   4  15      874.95      803.67     18.87 o 
  -2   4  15    17058.69    15715.73    142.40 o 
  -1   4  15     1614.67     1550.94     21.37 o 
   0   4  15    14567.68    14455.94    128.51 o 
   1   4  15     1039.15      971.60     16.36 o 
   2   4  15     1233.81     1128.45     20.34 o 
   3   4  15      306.36      289.59     13.12 o 
   4   4  15      373.52      433.69     17.97 o 
   5   4  15     1378.81     1370.69     29.01 o 
   6   4  15     2775.59     2815.29     52.26 o 
   7   4  15     3843.03     3880.12     71.01 o 
   8   4  15     1552.11     1567.07     43.91 o 
   9   4  15     1783.12     1825.96     46.66 o 
  10   4  15      329.50      342.71     32.27 o 
  11   4  15       81.74       92.37     25.09 o 
  12   4  15        9.71       -6.80     24.66 o 
 -15   5  15       41.16       26.82     12.09 o 
 -14   5  15       42.12       49.76     11.34 o 
 -13   5  15      203.83      228.25     18.96 o 
 -12   5  15       25.61       16.03     10.41 o 
 -11   5  15      555.52      698.71     26.43 o 
 -10   5  15      383.10      448.27     20.91 o 
  -9   5  15      332.94      376.89     17.96 o 
  -8   5  15      563.05      610.55     19.44 o 
  -7   5  15       49.46       32.96      8.53 o 
  -6   5  15     7036.87     6748.55     83.25 o 
  -5   5  15        9.69       -7.16      7.21 o 
  -4   5  15     3518.07     3327.93     44.88 o 
  -3   5  15      713.72      731.18     16.27 o 
  -2   5  15        3.14       87.34      9.32 o 
  -1   5  15     2481.68     2361.24     29.62 o 
   0   5  15     1231.70     1546.28     27.08 o 
   1   5  15     1755.95     1760.24     27.70 o 
   2   5  15     3021.33     3061.85     44.70 o 
   3   5  15     1633.78     1692.89     30.84 o 
   4   5  15     2536.02     2481.75     38.98 o 
   5   5  15      600.49      544.74     20.07 o 
   6   5  15      501.27      549.59     22.86 o 
   7   5  15       77.00       66.16     15.06 o 
   8   5  15      253.74      282.17     25.33 o 
   9   5  15      351.29      343.22     25.87 o 
  10   5  15       34.10       39.73     17.79 o 
  11   5  15      548.68      519.81     39.15 o 
  12   5  15       98.97       78.35     25.74 o 
 -15   6  15       90.41      102.18     15.04 o 
 -14   6  15        1.48        1.86     10.93 o 
 -13   6  15       71.46      116.21     14.41 o 
 -12   6  15        0.14       12.99     11.36 o 
 -11   6  15        0.05       97.86     13.53 o 
 -10   6  15        2.97      -17.30      9.27 o 
  -9   6  15      478.64      591.48     24.18 o 
  -8   6  15      200.62      186.72     14.74 o 
  -7   6  15     1870.83     1982.69     35.48 o 
  -6   6  15      225.94      184.70     12.63 o 
  -5   6  15     5314.11     5372.81     65.66 o 
  -4   6  15      715.98      664.98     16.97 o 
  -3   6  15      546.90      552.50     15.68 o 
  -2   6  15      287.82      265.84      9.76 o 
  -1   6  15      735.21      673.30     14.66 o 
   0   6  15      115.89      180.31     12.68 o 
   1   6  15     3570.86     3349.92     46.29 o 
   2   6  15     1809.35     1774.11     36.95 o 
   3   6  15     3226.70     3011.53     39.74 o 
   4   6  15     1378.51     1409.34     30.54 o 
   5   6  15      458.17      535.17     21.09 o 
   6   6  15      609.64      599.24     26.31 o 
   7   6  15        6.42       41.61     14.35 o 
   8   6  15       62.15       68.81     16.25 o 
   9   6  15       86.52       90.91     19.42 o 
  10   6  15      527.84      500.98     50.58 o 
  11   6  15       93.65      115.95     29.13 o 
  12   6  15      344.03      333.40     35.60 o 
 -15   7  15       77.82       73.50     15.29 o 
 -14   7  15       80.24       67.18     14.05 o 
 -13   7  15       43.84       46.88     13.05 o 
 -12   7  15       28.59       29.46     13.18 o 
 -11   7  15      530.06      495.46     23.73 o 
 -10   7  15      153.19      149.82     16.10 o 
  -9   7  15      788.59      894.09     27.60 o 
  -8   7  15      610.44      659.61     22.24 o 
  -7   7  15       11.03       14.25      8.10 o 
  -6   7  15      952.26      935.75     21.99 o 
  -5   7  15      124.77      175.54     10.85 o 
  -4   7  15      693.17      682.06     17.76 o 
  -3   7  15     2097.90     1979.78     31.25 o 
  -2   7  15       22.81       97.03      9.01 o 
  -1   7  15      424.80      392.55     12.99 o 
   0   7  15      776.16      922.53     27.31 o 
   1   7  15      525.72      522.77     17.02 o 
   2   7  15     1034.42     1136.61     31.34 o 
   3   7  15      393.75      395.35     14.36 o 
   4   7  15      179.41      248.64     19.42 o 
   5   7  15      579.52      612.48     23.49 o 
   6   7  15       13.61       23.97     13.61 o 
   7   7  15      325.71      321.31     22.49 o 
   8   7  15      480.19      499.39     30.38 o 
   9   7  15       35.39       45.17     18.93 o 
  10   7  15      231.35      240.37     25.95 o 
  11   7  15       62.43       84.56     25.55 o 
  12   7  15       10.95       -0.42     22.33 o 
 -14   8  15      119.07      126.20     20.58 o 
 -13   8  15       24.05        0.01     17.62 o 
 -12   8  15      124.76      106.69     16.81 o 
 -11   8  15       29.74       41.42     12.78 o 
 -10   8  15       13.17       27.90     12.38 o 
  -9   8  15      676.82      585.07     23.69 o 
  -8   8  15        0.65        1.29      8.41 o 
  -7   8  15      209.68      244.86     13.09 o 
  -6   8  15      132.13       87.86     10.11 o 
  -5   8  15      595.02      626.90     17.58 o 
  -4   8  15      426.74      470.48     16.32 o 
  -3   8  15      684.01      687.19     22.72 o 
  -2   8  15       90.09      125.69     15.02 o 
  -1   8  15      546.25      535.58     17.42 o 
   0   8  15      293.76      307.74     14.16 o 
   1   8  15      265.83      262.27     14.78 o 
   2   8  15       39.54       15.15      8.46 o 
   3   8  15        1.04       -4.32     11.86 o 
   4   8  15      136.79      103.06     10.40 o 
   5   8  15      282.42      306.24     18.15 o 
   6   8  15       56.62       39.48     16.02 o 
   7   8  15      114.68      138.16     20.49 o 
   8   8  15       49.80       63.76     19.12 o 
   9   8  15       30.25       26.82     18.57 o 
  10   8  15       70.17       57.22     21.82 o 
  11   8  15       15.19       17.82     19.64 o 
 -14   9  15       14.45       -6.69     18.84 o 
 -13   9  15      681.37      684.18     37.46 o 
 -12   9  15      109.36       92.53     21.02 o 
 -11   9  15     1054.69     1037.68     41.73 o 
 -10   9  15      171.78      167.55     16.30 o 
  -9   9  15      662.86      679.03     26.78 o 
  -8   9  15       28.72       44.92      9.64 o 
  -7   9  15      122.88       98.80     11.34 o 
  -6   9  15        0.06        9.14      8.88 o 
  -5   9  15     1410.82     1324.54     30.06 o 
  -4   9  15       87.38      128.48     12.50 o 
  -3   9  15     7949.28     7704.33     99.66 o 
  -2   9  15      441.73      512.97     18.89 o 
  -1   9  15     2662.71     2615.35     43.88 o 
   0   9  15      880.69      812.69     21.53 o 
   1   9  15     1723.64     1660.86     41.88 o 
   2   9  15      271.96      317.97     22.50 o 
   3   9  15       35.33       25.76     13.72 o 
   4   9  15      172.41      187.23     20.20 o 
   5   9  15     1557.12     1594.24     42.55 o 
   6   9  15     1212.60     1185.76     40.69 o 
   7   9  15      709.12      702.60     37.19 o 
   8   9  15     1099.77     1112.01     48.07 o 
   9   9  15      430.15      457.11     31.79 o 
  10   9  15      271.73      232.09     26.98 o 
  11   9  15        1.74       12.53     19.70 o 
 -13  10  15      125.18       96.41     38.32 o 
 -12  10  15      172.05      119.06     35.99 o 
 -11  10  15       57.69      117.12     28.87 o 
 -10  10  15        1.57       10.13     14.54 o 
  -9  10  15     1002.56     1022.87     44.12 o 
  -8  10  15       24.56       17.93     13.78 o 
  -7  10  15     2779.98     2806.49     61.14 o 
  -6  10  15        2.26       -1.04     11.72 o 
  -5  10  15     1735.30     1686.62     38.49 o 
  -4  10  15       70.76       61.10     12.02 o 
  -3  10  15      231.24      250.50     18.53 o 
  -2  10  15      211.29      203.54     20.42 o 
  -1  10  15      634.27      632.58     21.05 o 
   0  10  15      570.88      613.23     20.80 o 
   1  10  15     1475.42     1392.63     41.37 o 
   2  10  15     3345.34     3282.92     69.86 o 
   3  10  15     2366.43     2425.68     48.60 o 
   4  10  15       95.30       87.87     17.02 o 
   5  10  15      672.81      714.44     32.67 o 
   6  10  15       61.09       29.41     14.11 o 
   7  10  15      153.49      203.25     22.54 o 
   8  10  15      112.05       96.89     25.38 o 
   9  10  15        0.90       -1.47     18.83 o 
  10  10  15      250.70      241.11     27.48 o 
 -12  11  15      104.47      120.74     54.06 o 
 -11  11  15      158.48      147.08     52.41 o 
 -10  11  15      109.31      105.76     22.78 o 
  -9  11  15       25.06       24.11     14.72 o 
  -8  11  15     1411.93     1378.61     57.63 o 
  -7  11  15        0.85        8.31     13.86 o 
  -6  11  15     2260.91     2335.88     57.92 o 
  -5  11  15      270.36      252.51     19.13 o 
  -4  11  15     2287.62     2297.48     54.46 o 
  -3  11  15      251.41      241.35     18.86 o 
  -2  11  15        0.62       16.69     12.35 o 
  -1  11  15      618.67      581.32     22.19 o 
   0  11  15     1437.85     1509.81     40.50 o 
   1  11  15      370.13      372.88     22.42 o 
   2  11  15     1743.77     1841.48     41.67 o 
   3  11  15      449.49      475.84     31.27 o 
   4  11  15      558.92      623.87     26.53 o 
   5  11  15       18.56       46.39     20.49 o 
   6  11  15      350.93      301.12     33.06 o 
   7  11  15       51.14       47.45     24.92 o 
   8  11  15       72.15       53.02     20.24 o 
   9  11  15      162.06      139.05     24.41 o 
 -12  12  15      335.12      322.71     65.31 o 
 -11  12  15        2.90       20.03     44.73 o 
 -10  12  15      951.01      965.29     43.81 o 
  -9  12  15       24.82       16.10     14.58 o 
  -8  12  15      203.57      204.32     23.81 o 
  -7  12  15        1.39      -15.91     13.53 o 
  -6  12  15      186.17      173.25     19.99 o 
  -5  12  15        1.75      -12.82     13.05 o 
  -4  12  15     1688.61     1674.77     45.67 o 
  -3  12  15      162.24      195.22     18.28 o 
  -2  12  15     2224.32     2118.98     49.57 o 
  -1  12  15       62.92       22.63     11.35 o 
   0  12  15     1270.51     1171.19     40.27 o 
   1  12  15        5.85        4.03     13.29 o 
   2  12  15       66.71       66.06     15.99 o 
   3  12  15        7.40        8.26     13.32 o 
   4  12  15      102.62      111.45     17.15 o 
   5  12  15      240.96      208.45     27.84 o 
   6  12  15      654.98      682.81     41.15 o 
   7  12  15      631.84      572.82     42.71 o 
   8  12  15      272.01      224.93     33.22 o 
   9  12  15      335.81      313.39     36.55 o 
 -11  13  15        7.95       21.82     19.44 o 
 -10  13  15       15.15       27.47     17.70 o 
  -9  13  15       63.10       81.75     18.50 o 
  -8  13  15      336.67      343.44     25.46 o 
  -7  13  15       64.29       82.21     23.11 o 
  -6  13  15      251.55      228.12     21.45 o 
  -5  13  15       20.85       29.86     15.47 o 
  -4  13  15        0.46       -3.67     13.05 o 
  -3  13  15        1.40        4.54     13.01 o 
  -2  13  15       31.72       64.29     18.48 o 
  -1  13  15       84.86       92.59     19.53 o 
   0  13  15      894.90      900.69     52.29 o 
   1  13  15      359.95      361.84     24.47 o 
   2  13  15      145.71      129.83     19.09 o 
   3  13  15      118.91       82.92     16.83 o 
   4  13  15       41.67       32.66     18.48 o 
   5  13  15       29.94       18.55     21.52 o 
   6  13  15       29.44       58.07     23.36 o 
   7  13  15        2.63       50.61     23.69 o 
   8  13  15        0.10       23.57     23.82 o 
 -10  14  15      196.52      195.03     24.79 o 
  -9  14  15        3.98       37.91     23.96 o 
  -8  14  15        4.63        3.50     16.72 o 
  -7  14  15      149.61      155.54     21.10 o 
  -6  14  15       60.11       71.62     18.08 o 
  -5  14  15      149.75      156.25     20.29 o 
  -4  14  15      170.36      134.16     19.16 o 
  -3  14  15        0.05      -16.80     16.24 o 
  -2  14  15      394.40      404.09     32.09 o 
  -1  14  15      392.99      400.49     30.41 o 
   0  14  15      204.99      217.58     29.28 o 
   1  14  15      563.20      546.09     28.87 o 
   2  14  15      161.97      143.95     19.93 o 
   3  14  15       33.31        7.07     15.53 o 
   4  14  15       45.44       31.05     19.67 o 
   5  14  15       16.38       15.36     23.54 o 
   6  14  15       70.82       57.95     26.35 o 
   7  14  15      105.86       84.42     27.86 o 
  -8  15  15      250.66      257.47     29.15 o 
  -7  15  15        1.19       11.07     17.17 o 
  -6  15  15      533.24      493.25     29.15 o 
  -5  15  15        8.93       22.85     18.15 o 
  -4  15  15      114.48      179.83     25.67 o 
  -3  15  15       47.11       30.94     20.23 o 
  -2  15  15       11.36       10.87     18.53 o 
  -1  15  15       25.38       31.77     20.18 o 
   0  15  15      382.34      406.35     32.91 o 
   1  15  15       35.75       56.52     18.61 o 
   2  15  15      355.16      419.10     28.52 o 
   3  15  15      125.37      201.46     26.33 o 
   4  15  15      233.37      281.47     29.14 o 
   5  15  15      163.91      140.53     29.44 o 
  -6  16  15       75.21       85.00     22.97 o 
  -5  16  15      236.46      293.41     30.29 o 
  -4  16  15       61.92       62.83     22.28 o 
  -3  16  15       98.04       86.59     24.18 o 
  -2  16  15      118.30      147.09     24.95 o 
  -1  16  15       22.05      -33.17     18.79 o 
   0  16  15      175.14      205.87     28.14 o 
   1  16  15      154.69      138.10     24.78 o 
   2  16  15       84.08       95.18     21.31 o 
   3  16  15      293.39      272.29     30.07 o 
  -3  17  15      617.58      654.37     43.48 o 
  -2  17  15       43.14       52.74     25.66 o 
  -1  17  15      583.49      585.07     39.94 o 
 -16   0  16       57.81       43.37     17.38 o 
 -15   0  16        3.73        5.69     14.98 o 
 -14   0  16     1073.75     1082.03     40.75 o 
 -13   0  16      102.03       71.38     20.63 o 
 -12   0  16     3314.35     3385.93     76.48 o 
 -11   0  16       16.50        4.72     14.06 o 
 -10   0  16     4155.06     4117.74     95.55 o 
  -9   0  16      825.17      783.51     37.05 o 
  -8   0  16     2962.10     2809.10     60.28 o 
  -7   0  16      179.32      185.96     17.37 o 
  -6   0  16      572.79      605.05     25.49 o 
  -5   0  16      333.17      282.81     16.93 o 
  -4   0  16     8695.55     8044.85    134.41 o 
  -3   0  16     1738.95     1681.02     41.36 o 
  -2   0  16    20964.48    19551.22    323.10 o 
  -1   0  16     1795.74     1664.84     34.08 o 
   0   0  16     7797.72     7275.12    131.25 o 
   1   0  16      750.60      694.00     20.47 o 
   2   0  16     1147.86     1156.21     23.42 o 
   3   0  16       35.47       41.50      8.75 o 
   4   0  16     1255.20     1156.73     29.75 o 
   5   0  16     4484.44     4122.01     86.76 o 
   6   0  16     3184.66     3134.49     72.52 o 
   7   0  16     4194.79     4056.62     97.88 o 
   8   0  16     1327.91     1368.22     70.54 o 
   9   0  16     1518.88     1722.58     74.03 o 
  10   0  16      110.92      147.74     41.40 o 
  11   0  16       15.38       17.32     26.70 o 
  12   0  16        0.66       26.73     66.68 o 
  13   0  16      192.41      229.78     62.84 o 
 -16   1  16      214.64      189.51     16.39 o 
 -15   1  16      249.44      242.29     17.03 o 
 -14   1  16      387.22      378.71     20.55 o 
 -13   1  16      530.75      568.94     22.06 o 
 -12   1  16       88.17      213.38     14.59 o 
 -11   1  16      537.60      551.18     22.15 o 
 -10   1  16      589.50      672.03     23.42 o 
  -9   1  16      691.18      679.53     23.24 o 
  -8   1  16     7149.03     7110.79     97.29 o 
  -7   1  16       82.66       80.15      9.69 o 
  -6   1  16     8303.61     8105.45     93.50 o 
  -5   1  16       43.28       25.33      7.65 o 
  -4   1  16     6447.73     6233.69     78.19 o 
  -3   1  16     1025.91     1022.10     23.00 o 
  -2   1  16      335.14      333.27     14.98 o 
  -1   1  16     2427.05     2524.45     33.20 o 
   0   1  16     3306.36     3245.62     36.80 o 
   1   1  16     5173.43     4954.81     51.78 o 
   2   1  16     3088.58     3026.76     32.56 o 
   3   1  16      669.59      614.81     14.30 o 
   4   1  16     2099.99     2039.54     32.80 o 
   5   1  16        1.75       23.10      9.60 o 
   6   1  16     1433.23     1473.13     41.70 o 
   7   1  16      165.37      171.59     14.69 o 
   8   1  16      102.30       90.77     16.81 o 
   9   1  16      520.66      499.34     27.93 o 
  10   1  16        4.61       27.55     18.17 o 
  11   1  16      795.87      885.94     41.56 o 
  12   1  16       89.65       50.17     21.89 o 
 -16   2  16      137.76      109.62     14.47 o 
 -15   2  16      260.53      283.84     17.92 o 
 -14   2  16      234.50      232.00     16.28 o 
 -13   2  16      475.83      483.40     19.93 o 
 -12   2  16       22.79       34.39     10.18 o 
 -11   2  16       13.38       28.09     10.96 o 
 -10   2  16      218.92      267.50     16.15 o 
  -9   2  16     1384.50     1435.06     33.41 o 
  -8   2  16       44.33       38.28     10.16 o 
  -7   2  16     7017.63     7064.67     88.79 o 
  -6   2  16      283.90      339.30     14.84 o 
  -5   2  16     7974.27     7872.17     90.97 o 
  -4   2  16       83.42       55.13      8.86 o 
  -3   2  16     1696.89     2349.10     51.35 o 
  -2   2  16        7.40        5.66      6.66 o 
  -1   2  16     2084.58     2815.48     62.45 o 
   0   2  16     1386.88     1380.72     26.62 o 
   1   2  16     3810.07     4055.35     46.92 o 
   2   2  16     2957.60     2940.16     32.46 o 
   3   2  16      937.02      973.07     21.61 o 
   4   2  16      532.13      541.94     18.00 o 
   5   2  16     1178.39     1202.80     28.93 o 
   6   2  16      255.70      261.44     15.48 o 
   7   2  16        0.03       16.06     11.94 o 
   8   2  16      193.92      155.94     20.60 o 
   9   2  16       27.09       -0.67     11.62 o 
  10   2  16      613.21      537.98     32.97 o 
  11   2  16       98.14      112.63     23.45 o 
  12   2  16      514.31      539.59     36.12 o 
 -16   3  16       25.09       22.52     12.40 o 
 -15   3  16       67.36       60.37     12.54 o 
 -14   3  16       80.65       84.57     12.82 o 
 -13   3  16      356.19      374.81     21.50 o 
 -12   3  16        1.10       32.61     11.10 o 
 -11   3  16      755.50      780.20     28.98 o 
 -10   3  16       12.40       32.99     10.67 o 
  -9   3  16      623.36      643.70     21.99 o 
  -8   3  16      624.03      622.28     27.02 o 
  -7   3  16      198.56      151.58     12.66 o 
  -6   3  16     1175.62     1118.36     23.73 o 
  -5   3  16     2285.36     2214.15     37.27 o 
  -4   3  16      391.19      368.81     13.16 o 
  -3   3  16     4908.81     4359.92     56.44 o 
  -2   3  16      624.36      624.00     17.03 o 
  -1   3  16     5058.94     4861.09     54.12 o 
   0   3  16     3121.96     2900.00     35.69 o 
   1   3  16     1113.21     1121.37     19.08 o 
   2   3  16     2294.38     2276.25     30.49 o 
   3   3  16      604.31      507.10     17.28 o 
   4   3  16       10.62       12.62     10.18 o 
   5   3  16     1446.35     1365.45     31.02 o 
   6   3  16     1345.74     1214.12     31.32 o 
   7   3  16      722.75      702.53     28.77 o 
   8   3  16     1622.13     1704.24     44.26 o 
   9   3  16       99.57      137.35     18.24 o 
  10   3  16      376.73      414.18     30.16 o 
  11   3  16       90.61       83.18     21.56 o 
  12   3  16        0.54       64.43     26.03 o 
 -15   4  16        0.52       -2.98     10.48 o 
 -14   4  16       30.27       44.16     11.16 o 
 -13   4  16        9.41       14.96     10.22 o 
 -12   4  16       50.56       86.11     13.19 o 
 -11   4  16      142.33      124.81     13.59 o 
 -10   4  16       83.39      100.43     14.88 o 
  -9   4  16        4.78        5.99     10.90 o 
  -8   4  16        4.05        2.15      9.58 o 
  -7   4  16     1213.66     1103.05     25.06 o 
  -6   4  16       11.60       10.21      8.36 o 
  -5   4  16      308.10      292.78     13.87 o 
  -4   4  16       55.45       44.54      8.47 o 
  -3   4  16      691.93      595.26     17.61 o 
  -2   4  16      176.63      180.17     10.28 o 
  -1   4  16      234.94      261.43     10.50 o 
   0   4  16        4.19       11.48      6.19 o 
   1   4  16       62.62       47.54      6.27 o 
   2   4  16        8.58       21.74      7.58 o 
   3   4  16      355.01      380.65     13.46 o 
   4   4  16      371.63      335.71     14.74 o 
   5   4  16       35.02       41.34     11.93 o 
   6   4  16        1.33        5.91     11.44 o 
   7   4  16       23.58       37.00     14.40 o 
   8   4  16      166.34      137.53     18.05 o 
   9   4  16        1.04        0.32     14.55 o 
  10   4  16       58.66       69.09     20.52 o 
  11   4  16        0.19      -21.41     20.14 o 
  12   4  16       53.00       43.23     24.66 o 
 -15   5  16       21.68        8.62     12.31 o 
 -14   5  16       42.57       45.90     13.99 o 
 -13   5  16      341.33      285.77     20.11 o 
 -12   5  16      159.19      148.19     16.39 o 
 -11   5  16     2614.04     2565.06     53.60 o 
 -10   5  16      114.51      125.87     15.14 o 
  -9   5  16     2313.52     2223.21     43.73 o 
  -8   5  16        3.71        1.09      8.99 o 
  -7   5  16        4.23      -15.54      7.77 o 
  -6   5  16        3.73        9.93      8.75 o 
  -5   5  16     2375.18     2200.70     36.49 o 
  -4   5  16       80.51       55.60      8.25 o 
  -3   5  16     3841.44     3451.92     46.36 o 
  -2   5  16      814.85      785.54     17.11 o 
  -1   5  16     4657.09     4324.36     47.96 o 
   0   5  16      794.12      760.18     15.69 o 
   1   5  16        3.98       27.68      8.21 o 
   2   5  16       97.97      101.66      9.27 o 
   3   5  16      278.45      264.43     12.20 o 
   4   5  16       75.85       52.69      9.12 o 
   5   5  16      302.82      272.08     18.05 o 
   6   5  16      783.82      848.96     31.04 o 
   7   5  16      945.54      945.00     33.17 o 
   8   5  16      919.85      917.47     33.96 o 
   9   5  16      207.52      224.93     21.54 o 
  10   5  16      245.50      235.80     24.69 o 
  11   5  16        0.01       18.85     23.34 o 
  12   5  16       13.08       31.98     24.81 o 
 -15   6  16      196.65      186.10     18.88 o 
 -14   6  16      309.41      324.53     21.83 o 
 -13   6  16       30.47       45.53     13.08 o 
 -12   6  16      201.83      207.14     17.41 o 
 -11   6  16      205.29      269.36     18.18 o 
 -10   6  16       95.94       83.44     12.52 o 
  -9   6  16     1924.56     1979.87     40.92 o 
  -8   6  16       29.82       32.88      9.79 o 
  -7   6  16     4308.67     4217.47     63.04 o 
  -6   6  16       18.44        4.62      8.05 o 
  -5   6  16     6622.22     6412.56     79.43 o 
  -4   6  16        6.52      -10.52      7.41 o 
  -3   6  16      218.70      330.23     13.69 o 
  -2   6  16       19.62       -2.91      6.35 o 
  -1   6  16      305.10      566.23     22.29 o 
   0   6  16     1497.57     1493.57     24.88 o 
   1   6  16     3532.18     3883.76     52.61 o 
   2   6  16     1261.22     1206.09     27.55 o 
   3   6  16     4058.36     3989.70     68.22 o 
   4   6  16     2206.56     2171.49     38.49 o 
   5   6  16     1448.81     1503.81     40.03 o 
   6   6  16       76.14       63.07     15.67 o 
   7   6  16      210.65      198.27     22.73 o 
   8   6  16      121.41      100.87     17.76 o 
   9   6  16       38.03       45.50     18.84 o 
  10   6  16      753.15      786.83     37.87 o 
  11   6  16      138.68      139.47     30.88 o 
  12   6  16      432.61      503.19     41.52 o 
 -14   7  16      119.19      137.13     19.96 o 
 -13   7  16      421.47      400.65     22.33 o 
 -12   7  16        1.49       63.92     15.45 o 
 -11   7  16      326.16      316.69     17.65 o 
 -10   7  16      433.41      487.61     20.75 o 
  -9   7  16       88.12      109.00     12.76 o 
  -8   7  16     2166.73     2316.88     41.87 o 
  -7   7  16      121.87      120.36     12.21 o 
  -6   7  16     4266.83     4139.68     58.56 o 
  -5   7  16      184.55      182.80     11.83 o 
  -4   7  16     1739.83     1588.78     28.67 o 
  -3   7  16      881.15      932.71     21.11 o 
  -2   7  16       84.16       86.10      9.86 o 
  -1   7  16      362.81      428.57     14.87 o 
   0   7  16        3.91       -7.88      7.62 o 
   1   7  16     1310.03     1312.44     27.19 o 
   2   7  16     2669.67     2585.81     45.34 o 
   3   7  16      873.34      904.91     24.09 o 
   4   7  16     1723.22     1829.04     33.70 o 
   5   7  16      228.44      197.67     17.10 o 
   6   7  16      508.93      493.70     25.36 o 
   7   7  16       28.65       31.64     15.00 o 
   8   7  16      114.35      119.13     21.09 o 
   9   7  16      594.63      597.20     34.22 o 
  10   7  16        1.09       53.83     20.72 o 
  11   7  16      678.02      699.10     48.13 o 
 -14   8  16      125.19      151.63     16.60 o 
 -13   8  16        7.46        3.32     13.42 o 
 -12   8  16     1526.77     1675.23     54.69 o 
 -11   8  16       73.78       79.09     14.88 o 
 -10   8  16     1644.46     1581.98     41.03 o 
  -9   8  16       45.49       45.02     11.39 o 
  -8   8  16      538.42      545.58     21.75 o 
  -7   8  16       21.82        7.01      8.78 o 
  -6   8  16      311.00      316.87     14.62 o 
  -5   8  16      107.78      106.64     11.02 o 
  -4   8  16     5879.69     5531.65     74.55 o 
  -3   8  16      104.57       95.04     12.37 o 
  -2   8  16     8922.14     8417.16    116.83 o 
  -1   8  16      693.78      697.18     23.10 o 
   0   8  16      861.30      833.91     22.41 o 
   1   8  16      756.63      766.61     23.40 o 
   2   8  16      190.92      195.55     15.42 o 
   3   8  16       11.34       14.49     13.15 o 
   4   8  16      663.89      630.42     26.47 o 
   5   8  16     1244.35     1215.55     33.77 o 
   6   8  16      525.55      556.21     31.58 o 
   7   8  16     1549.41     1627.35     45.07 o 
   8   8  16      769.03      794.00     42.75 o 
   9   8  16      819.56      893.18     49.62 o 
  10   8  16      171.27      155.85     25.53 o 
  11   8  16        9.82        7.36     19.13 o 
 -14   9  16       62.52       87.91     23.96 o 
 -13   9  16       21.43       55.39     20.30 o 
 -12   9  16       39.16       60.96     15.01 o 
 -11   9  16       81.71       73.93     15.38 o 
 -10   9  16      110.18      140.09     16.56 o 
  -9   9  16       38.13       38.41     11.41 o 
  -8   9  16      545.72      514.89     21.47 o 
  -7   9  16        1.78        5.10      9.66 o 
  -6   9  16      464.22      398.86     19.89 o 
  -5   9  16        0.55       -9.54      9.62 o 
  -4   9  16      281.94      301.63     16.10 o 
  -3   9  16      464.68      523.30     21.14 o 
  -2   9  16       68.70       75.79     12.53 o 
  -1   9  16      610.06      612.05     19.33 o 
   0   9  16      398.80      427.78     18.78 o 
   1   9  16      387.36      415.88     27.83 o 
   2   9  16      398.82      422.29     27.15 o 
   3   9  16      415.56      404.19     23.57 o 
   4   9  16      463.75      452.97     24.16 o 
   5   9  16      136.63      150.83     18.45 o 
   6   9  16      330.53      362.13     27.13 o 
   7   9  16        3.89       25.56     18.15 o 
   8   9  16       59.71       45.17     19.82 o 
   9   9  16      131.74      118.64     23.69 o 
  10   9  16        4.31      -12.09     19.93 o 
 -13  10  16      161.72      166.25     41.16 o 
 -12  10  16       66.20       38.11     27.83 o 
 -11  10  16       83.52       55.49     19.79 o 
 -10  10  16       18.24       20.68     17.53 o 
  -9  10  16       55.83       71.43     15.54 o 
  -8  10  16       16.05       -0.44     12.79 o 
  -7  10  16      758.31      860.52     31.73 o 
  -6  10  16       65.58       54.01     14.89 o 
  -5  10  16      313.11      362.44     19.73 o 
  -4  10  16       36.68       53.74     13.35 o 
  -3  10  16       33.82      109.70     15.91 o 
  -2  10  16        7.40       13.56     11.94 o 
  -1  10  16       89.19      186.00     15.75 o 
   0  10  16        2.05       -4.63      9.66 o 
   1  10  16      432.92      520.27     24.06 o 
   2  10  16       98.18       85.04     15.61 o 
   3  10  16      452.11      483.46     33.15 o 
   4  10  16      366.50      396.60     25.01 o 
   5  10  16       27.19       30.80     17.18 o 
   6  10  16      186.12      201.97     39.43 o 
   7  10  16       46.14       39.09     18.34 o 
   8  10  16       19.61       20.68     18.71 o 
   9  10  16       65.70       51.76     25.69 o 
  10  10  16       54.83       51.71     22.07 o 
 -12  11  16        0.29       23.87     46.38 o 
 -11  11  16        8.48       18.23     21.13 o 
 -10  11  16      229.06      251.14     31.81 o 
  -9  11  16      150.30      149.10     27.47 o 
  -8  11  16      773.15      759.44     45.35 o 
  -7  11  16        2.18       -2.22     14.25 o 
  -6  11  16      879.67      825.72     35.22 o 
  -5  11  16      745.75      692.94     31.00 o 
  -4  11  16      426.80      446.85     42.14 o 
  -3  11  16      486.07      510.55     26.06 o 
  -2  11  16      171.14      153.87     18.36 o 
  -1  11  16       82.58       37.31     13.22 o 
   0  11  16     1316.85     1382.74     33.14 o 
   1  11  16      333.91      353.56     25.07 o 
   2  11  16     1154.97     1185.64     34.10 o 
   3  11  16      992.49      999.96     32.26 o 
   4  11  16       87.86      100.17     17.64 o 
   5  11  16      250.86      212.00     23.86 o 
   6  11  16       36.41       25.45     23.25 o 
   7  11  16      101.08       62.91     24.92 o 
   8  11  16       38.81       22.81     25.77 o 
   9  11  16       48.33       69.57     22.81 o 
 -11  12  16       32.53       16.02     23.97 o 
 -10  12  16       29.59       54.69     18.19 o 
  -9  12  16      132.49      145.99     21.43 o 
  -8  12  16        0.48        5.73     15.05 o 
  -7  12  16      540.27      505.93     39.88 o 
  -6  12  16       22.87       37.41     16.93 o 
  -5  12  16      781.90      760.82     32.16 o 
  -4  12  16       85.47       84.96     16.84 o 
  -3  12  16      299.08      216.61     21.76 o 
  -2  12  16      250.42      264.35     21.78 o 
  -1  12  16       53.53       40.95     17.33 o 
   0  12  16      295.09      336.26     25.93 o 
   1  12  16      100.75      100.13     17.30 o 
   2  12  16      188.78      187.44     20.38 o 
   3  12  16      744.36      787.32     31.86 o 
   4  12  16       11.57       19.14     15.84 o 
   5  12  16      112.86      129.68     30.39 o 
   6  12  16       89.57       76.54     25.06 o 
   7  12  16       93.30      110.95     28.51 o 
   8  12  16       81.64       79.51     28.73 o 
 -10  13  16       85.42      120.81     20.68 o 
  -9  13  16      470.22      560.92     49.23 o 
  -8  13  16       83.54      101.03     20.08 o 
  -7  13  16        0.07      -15.97     16.48 o 
  -6  13  16       56.94       68.91     17.83 o 
  -5  13  16      712.16      709.07     31.73 o 
  -4  13  16       74.06       44.01     16.22 o 
  -3  13  16     1323.66     1338.12     41.52 o 
  -2  13  16      212.17      166.63     28.44 o 
  -1  13  16     2213.81     2268.97     62.88 o 
   0  13  16      195.55      213.29     26.08 o 
   1  13  16      991.60     1065.29     37.38 o 
   2  13  16        2.28        1.58     15.07 o 
   3  13  16        0.29        2.03     14.15 o 
   4  13  16      223.60      226.73     23.06 o 
   5  13  16      311.12      309.30     32.68 o 
   6  13  16      553.82      567.67     55.17 o 
   7  13  16      492.61      476.76     39.53 o 
  -9  14  16      381.02      324.74     26.72 o 
  -8  14  16       14.28      -12.24     17.00 o 
  -7  14  16     1179.69     1131.56     44.71 o 
  -6  14  16       18.13       -6.55     16.46 o 
  -5  14  16      611.00      533.06     46.84 o 
  -4  14  16       74.64       62.90     16.98 o 
  -3  14  16       29.47       76.85     21.42 o 
  -2  14  16      312.39      271.38     28.97 o 
  -1  14  16      304.01      320.58     31.00 o 
   0  14  16      919.02      899.97     54.12 o 
   1  14  16     1036.09     1076.03     41.65 o 
   2  14  16      227.35      220.73     23.07 o 
   3  14  16      430.54      448.24     26.86 o 
   4  14  16      205.07      197.76     25.77 o 
   5  14  16      329.12      272.69     34.26 o 
   6  14  16        1.84       33.08     23.30 o 
  -8  15  16      442.06      513.83     41.67 o 
  -7  15  16        3.68       12.60     19.57 o 
  -6  15  16      771.39      866.30     38.09 o 
  -5  15  16        1.24      -20.50     15.47 o 
  -4  15  16      335.79      327.88     30.22 o 
  -3  15  16       92.83       72.19     22.42 o 
  -2  15  16       13.41       38.51     21.12 o 
  -1  15  16      266.30      259.08     28.53 o 
   0  15  16      314.68      308.91     30.63 o 
   1  15  16      292.23      326.32     28.04 o 
   2  15  16      483.88      443.98     29.39 o 
   3  15  16      136.60      158.37     23.10 o 
   4  15  16      351.85      397.34     34.95 o 
  -6  16  16       50.27       82.67     24.23 o 
  -5  16  16        2.48       25.10     20.95 o 
  -4  16  16      298.25      321.38     36.56 o 
  -3  16  16       17.67       20.07     21.75 o 
  -2  16  16      659.79      730.05     43.70 o 
  -1  16  16      132.33      138.87     27.94 o 
   0  16  16      155.48      132.49     25.81 o 
   1  16  16      137.31      169.85     28.46 o 
   2  16  16       22.18       37.40     20.53 o 
 -16   1  17        2.01       -7.74     11.28 o 
 -15   1  17       21.33       28.20     11.85 o 
 -14   1  17       43.51       52.58     12.32 o 
 -13   1  17      741.96      778.69     27.85 o 
 -12   1  17      232.71      206.96     16.75 o 
 -11   1  17     1376.23     1351.97     33.96 o 
 -10   1  17        6.10       10.15     10.16 o 
  -9   1  17     2322.18     2289.17     44.82 o 
  -8   1  17      142.07      162.79     14.43 o 
  -7   1  17        9.92        2.35      8.20 o 
  -6   1  17      724.85      847.32     23.27 o 
  -5   1  17     1324.26     1185.83     24.06 o 
  -4   1  17      145.41      224.05     15.70 o 
  -3   1  17     8740.59     8304.21    102.14 o 
  -2   1  17      916.13     1217.08     42.94 o 
  -1   1  17     3104.17     2918.08     43.38 o 
   0   1  17     2906.85     3068.08     37.77 o 
   1   1  17      108.20      180.89      9.47 o 
   2   1  17      606.48      582.13     14.67 o 
   3   1  17       23.57       24.65      7.21 o 
   4   1  17      164.68      167.16     13.32 o 
   5   1  17     2145.34     2057.37     42.41 o 
   6   1  17     1972.18     2054.57     42.98 o 
   7   1  17     1205.80     1247.06     32.48 o 
   8   1  17     1280.32     1280.96     37.64 o 
   9   1  17        1.74       39.12     15.35 o 
  10   1  17      218.89      195.68     24.30 o 
  11   1  17       18.39       38.11     22.56 o 
  12   1  17        5.94       20.16     25.29 o 
 -15   2  17      283.56      276.21     17.97 o 
 -14   2  17      128.06      106.70     14.85 o 
 -13   2  17      230.35      307.40     19.34 o 
 -12   2  17      109.70       92.21     16.21 o 
 -11   2  17        0.76      167.48     22.18 o 
 -10   2  17      223.35      258.25     16.52 o 
  -9   2  17     2480.84     2483.17     47.43 o 
  -8   2  17        4.73        8.48      9.89 o 
  -7   2  17     9546.22     9097.82    110.56 o 
  -6   2  17       24.79       17.22      9.41 o 
  -5   2  17     5096.38     4655.40     62.17 o 
  -4   2  17      362.19      312.47     14.64 o 
  -3   2  17      244.32      233.02     14.38 o 
  -2   2  17     1091.19     1093.33     22.61 o 
  -1   2  17     4598.18     4227.64     57.85 o 
   0   2  17     1346.00     1202.67     20.33 o 
   1   2  17     6464.67     6255.73     66.78 o 
   2   2  17      933.24      821.77     16.58 o 
   3   2  17     2660.45     2488.22     36.46 o 
   4   2  17      798.54      831.98     27.34 o 
   5   2  17      739.85      827.80     35.17 o 
   6   2  17        8.63       -7.64     11.07 o 
   7   2  17       13.14       55.46     15.23 o 
   8   2  17      298.51      265.66     25.91 o 
   9   2  17       62.98       59.51     17.57 o 
  10   2  17      605.48      646.00     35.99 o 
  11   2  17      111.87      161.52     25.20 o 
  12   2  17      533.80      580.85     37.38 o 
 -15   3  17      359.96      326.53     24.97 o 
 -14   3  17      247.98      263.41     18.62 o 
 -13   3  17      363.18      378.73     20.22 o 
 -12   3  17        0.91       -2.75     10.24 o 
 -11   3  17      689.73      727.59     25.29 o 
 -10   3  17      598.94      678.37     23.87 o 
  -9   3  17       64.77       52.31     12.57 o 
  -8   3  17     4669.29     4534.64     81.54 o 
  -7   3  17        2.92       17.98     10.04 o 
  -6   3  17     7383.33     7073.82     87.92 o 
  -5   3  17      156.26      154.30     12.78 o 
  -4   3  17     2975.77     2982.02     46.28 o 
  -3   3  17      191.99      195.90     11.75 o 
  -2   3  17      442.91      657.08     27.92 o 
  -1   3  17     2398.30     2336.90     36.22 o 
   0   3  17     2332.85     2283.44     32.83 o 
   1   3  17     2374.59     2501.00     33.07 o 
   2   3  17     2481.07     2602.85     39.57 o 
   3   3  17     2150.69     2109.58     32.64 o 
   4   3  17     2690.94     2755.27     44.53 o 
   5   3  17      117.00      108.19     12.84 o 
   6   3  17      810.17      866.92     26.27 o 
   7   3  17      311.32      268.80     21.02 o 
   8   3  17       28.63       24.80     14.63 o 
   9   3  17      981.88     1018.66     40.11 o 
  10   3  17       33.96       31.26     19.30 o 
  11   3  17      474.39      452.04     32.93 o 
  12   3  17      142.28      180.26     28.01 o 
 -15   4  17        5.43        6.29     12.11 o 
 -14   4  17      740.98      779.72     27.60 o 
 -13   4  17       25.16       10.70     11.02 o 
 -12   4  17     2144.08     2125.13     44.38 o 
 -11   4  17      296.08      292.21     20.33 o 
 -10   4  17     3315.34     3359.27     64.88 o 
  -9   4  17      352.17      370.15     20.59 o 
  -8   4  17      926.87      894.65     28.38 o 
  -7   4  17      283.34      248.27     15.39 o 
  -6   4  17     1026.63     1022.79     25.53 o 
  -5   4  17      209.99      221.18     13.44 o 
  -4   4  17     9302.54     8837.37    102.65 o 
  -3   4  17      297.38      329.09     14.54 o 
  -2   4  17     5549.49     5325.12     68.08 o 
  -1   4  17     1469.65     1401.19     24.64 o 
   0   4  17     5069.00     5302.27     59.56 o 
   1   4  17       87.00       54.59      8.69 o 
   2   4  17       48.72       66.09      9.32 o 
   3   4  17      516.43      549.78     15.93 o 
   4   4  17      457.24      454.39     17.20 o 
   5   4  17     1525.81     1554.06     35.59 o 
   6   4  17     1927.99     1888.68     53.18 o 
   7   4  17     3028.51     3032.75     63.71 o 
   8   4  17      794.40      789.47     35.05 o 
   9   4  17     1083.49     1069.41     37.01 o 
  10   4  17      172.08      133.16     23.50 o 
  11   4  17        0.72       -2.88     19.33 o 
  12   4  17        0.02       14.64     24.38 o 
 -15   5  17       15.37       14.00     14.11 o 
 -14   5  17      159.86      131.12     18.11 o 
 -13   5  17      223.15      219.54     19.27 o 
 -12   5  17       18.06       19.98     13.00 o 
 -11   5  17      285.88      324.74     21.99 o 
 -10   5  17      602.38      645.56     26.54 o 
  -9   5  17      100.40      130.44     15.11 o 
  -8   5  17     2248.28     2114.46     47.14 o 
  -7   5  17      219.58      197.37     13.85 o 
  -6   5  17     4564.45     4348.13     61.95 o 
  -5   5  17      154.47      162.46     10.92 o 
  -4   5  17      892.36      902.58     22.50 o 
  -3   5  17      476.08      454.90     18.79 o 
  -2   5  17     1441.38     1272.26     25.23 o 
  -1   5  17      865.71      857.75     19.16 o 
   0   5  17      627.99      705.89     17.20 o 
   1   5  17      581.18      536.65     17.57 o 
   2   5  17     3119.19     2926.94     43.59 o 
   3   5  17     1355.96     1367.98     26.26 o 
   4   5  17      987.54      983.73     24.23 o 
   5   5  17      125.96      104.05     21.38 o 
   6   5  17      542.46      513.30     25.57 o 
   7   5  17       52.07       36.02     15.42 o 
   8   5  17      161.21      166.83     20.00 o 
   9   5  17      369.73      400.23     25.92 o 
  10   5  17        6.41        3.70     16.27 o 
  11   5  17      262.04      243.67     32.41 o 
 -15   6  17      164.57      196.82     20.48 o 
 -14   6  17       11.37       -4.87     13.84 o 
 -13   6  17       64.43       78.21     16.16 o 
 -12   6  17        0.81       -8.60     11.60 o 
 -11   6  17       38.02       66.04     14.29 o 
 -10   6  17       42.77       44.04     12.19 o 
  -9   6  17     1099.56     1141.87     32.32 o 
  -8   6  17      253.26      236.51     15.60 o 
  -7   6  17     1893.51     1909.97     37.15 o 
  -6   6  17        0.06       -3.71      7.56 o 
  -5   6  17     2689.79     2539.89     41.41 o 
  -4   6  17        9.16       -4.24      7.82 o 
  -3   6  17      110.84      101.60     10.32 o 
  -2   6  17        3.21       12.08      7.48 o 
  -1   6  17      375.93      414.62     15.72 o 
   0   6  17      126.51      124.95     10.39 o 
   1   6  17     1659.93     1523.47     28.79 o 
   2   6  17      652.98      661.57     21.62 o 
   3   6  17     1451.49     1443.42     32.74 o 
   4   6  17     1258.82     1225.27     25.42 o 
   5   6  17       33.67       34.90     13.81 o 
   6   6  17      356.39      306.19     22.03 o 
   7   6  17        0.15       28.44     14.90 o 
   8   6  17       29.71       11.24     15.77 o 
   9   6  17       90.59      133.22     20.34 o 
  10   6  17      290.85      248.45     26.44 o 
  11   6  17       62.71       97.85     27.11 o 
 -14   7  17       48.55       46.93     14.88 o 
 -13   7  17        0.19       -0.28     13.31 o 
 -12   7  17       24.26       12.04     15.33 o 
 -11   7  17      415.18      452.31     21.40 o 
 -10   7  17       68.97       73.50     12.87 o 
  -9   7  17      294.87      310.99     18.20 o 
  -8   7  17      277.39      290.18     16.74 o 
  -7   7  17      131.61      107.37     12.21 o 
  -6   7  17     1187.09     1120.50     24.77 o 
  -5   7  17      862.40      858.15     21.35 o 
  -4   7  17       90.78      124.97     11.47 o 
  -3   7  17     2152.72     1978.51     33.11 o 
  -2   7  17      560.75      833.77     37.68 o 
  -1   7  17      212.10      232.65     16.07 o 
   0   7  17      605.47      820.72     30.82 o 
   1   7  17      421.93      413.97     16.07 o 
   2   7  17      114.87      140.67     14.13 o 
   3   7  17      265.70      270.94     21.12 o 
   4   7  17       40.25       62.63     11.69 o 
   5   7  17      618.34      660.58     27.90 o 
   6   7  17       14.89       21.30     14.47 o 
   7   7  17       81.93       80.71     17.73 o 
   8   7  17      237.89      241.01     22.90 o 
   9   7  17        0.03      -20.04     17.05 o 
  10   7  17       99.45      115.01     23.31 o 
  11   7  17      161.78      164.89     30.46 o 
 -14   8  17      131.48      119.97     16.82 o 
 -13   8  17       33.27       36.75     13.77 o 
 -12   8  17      207.33      188.65     19.94 o 
 -11   8  17        0.55        8.74     11.54 o 
 -10   8  17       19.67       34.74     11.90 o 
  -9   8  17      308.52      302.05     18.30 o 
  -8   8  17        2.36       -1.17      9.28 o 
  -7   8  17      104.37       92.23     11.24 o 
  -6   8  17       57.63       40.86      9.92 o 
  -5   8  17      715.91      737.87     21.15 o 
  -4   8  17      119.54      149.53     14.07 o 
  -3   8  17      170.48      168.77     13.77 o 
  -2   8  17      156.21      223.67     16.62 o 
  -1   8  17       15.07       12.02     10.73 o 
   0   8  17      476.04      536.30     19.40 o 
   1   8  17       15.43        3.50      9.91 o 
   2   8  17       63.57       40.97     15.98 o 
   3   8  17        7.32       -1.48     11.57 o 
   4   8  17       62.18       39.93     13.44 o 
   5   8  17      144.64      163.70     14.47 o 
   6   8  17        1.85        9.07     14.19 o 
   7   8  17      190.39      217.99     21.60 o 
   8   8  17       39.97       67.53     20.57 o 
   9   8  17       18.87       54.94     21.26 o 
  10   8  17      123.64      122.66     24.11 o 
 -13   9  17      605.48      646.28     36.57 o 
 -12   9  17       80.13       84.49     16.92 o 
 -11   9  17     1112.50     1135.20     31.94 o 
 -10   9  17      131.02      103.17     13.97 o 
  -9   9  17      478.10      477.77     21.78 o 
  -8   9  17       62.45       53.76     13.34 o 
  -7   9  17        4.36       -7.34     10.68 o 
  -6   9  17        0.15       -5.73     11.61 o 
  -5   9  17      525.06      601.15     23.87 o 
  -4   9  17       27.21       80.35     13.74 o 
  -3   9  17     3047.24     2950.14     54.99 o 
  -2   9  17      245.36      392.56     21.18 o 
  -1   9  17     2209.71     2217.48     48.03 o 
   0   9  17      489.18      582.78     23.08 o 
   1   9  17     1898.91     1884.47     41.20 o 
   2   9  17      154.70      160.79     16.97 o 
   3   9  17        0.27        2.01     13.73 o 
   4   9  17      413.19      411.66     27.00 o 
   5   9  17      965.81     1003.51     49.00 o 
   6   9  17     1158.65     1156.50     34.56 o 
   7   9  17      531.32      575.42     29.00 o 
   8   9  17      859.76      832.07     39.23 o 
   9   9  17      192.26      169.75     24.98 o 
  10   9  17      101.47      103.05     23.77 o 
 -13  10  17       52.74      103.13     37.17 o 
 -12  10  17      152.80      199.56     24.20 o 
 -11  10  17       88.81      143.62     32.52 o 
 -10  10  17       46.36       56.62     15.86 o 
  -9  10  17     1225.36     1221.40     45.59 o 
  -8  10  17       35.50       18.25     14.89 o 
  -7  10  17     2223.45     2244.63     54.14 o 
  -6  10  17       15.79       -1.92     13.66 o 
  -5  10  17     1552.75     1494.45     40.68 o 
  -4  10  17       45.63       38.85     14.72 o
[truncated: 150,902 more chars]
